# Supplementary material for: Extensive Field Survey, Laboratory and Greenhouse Studies Reveal Complex Nature of Pseudomonas syringae-Associated Hazelnut Decline in Central Italy
Source: PLoS One. 2016 Feb 3;11(2):e0147584. doi: 10.1371/journal.pone.0147584 (PMC4739619; doi:10.1371/journal.pone.0147584)
Supplement: S1 Fig — (XLSX) [file pone.0147584.s001.xlsx]

## Sheet: Feuil1
Phylogenetic tree based on three housekeeping genes (gyrB, gapA and rpoD) 1046 total bases
