# Supplementary material for: Extensive Field Survey, Laboratory and Greenhouse Studies Reveal Complex Nature of Pseudomonas syringae-Associated Hazelnut Decline in Central Italy
Source: PLoS One. 2016 Feb 3;11(2):e0147584. doi: 10.1371/journal.pone.0147584 (PMC4739619; doi:10.1371/journal.pone.0147584)
Supplement: S2 Table — (XLSX) [file pone.0147584.s003.xlsx]

## Sheet: Wilcoxon test
Table S2. Results of pathogenicity tests on hazelnut				Avergae external necrosis (cm)	Average internal necrosis (cm)		P value for external symptoms	Wilcoxon value	P value for internal symptoms	Wilcoxon value
Strains	Replicate	External necrosis (cm)	Internal necrosis (cm)
						NCPPB 3487 vs. NCPPB 3489	0.7181	6	0.9895	0
NCPPB 3487	1	3.19	3.4			NCPPB 3487 vs. PaVT 2	0.01008	16	0.01046	16
	2	3.12	3.21			NCPPB 3487 vs. PaVT 5	0.1046	16	0.01046	16
	3	2.87	3.36			NCPPB 3487 vs. PaVT 6	0.1046	16	0.01046	16
	4	3.09	3.33	3.0675	3.325	NCPPB 3487 vs. PaVT 8	0.1046	16	0.01046	16
NCPPB 3489	1	3.33	4.13			NCPPB 3487 vs. PaVT 10	0.01008	16	0.01008	16
	2	3.39	3.97			NCPPB 3487 vs. PaVT 17	0.01046	16	0.01008	16
	3	2.89	3.89			NCPPB 3487 vs. PaVT 18	0.01046	16	0.01046	16
	4	3.03	3.78	3.16	3.9425	NCPPB 3487 vs. PaVT 24	0.01008	16	0.01046	16
PaVT2	1	1.12	1.67			NCPPB 3487 vs. PaVT 25	0.01046	16	0.01008	16
	2	1.23	1.48			NCPPB 3487 vs. PaVT 28	0.01046	16	0.01008	16
	3	1.17	1.59
	4	1.23	1.29	1.1875	1.5075	NCPPB 3489 vs. PaVT 2	0.01008	16	0.01008	16
PaVT 5	1	0.93	1.13			NCPPB 3489 vs. PaVT 5	0.01046	16	0.01046	16
	2	1.11	1.17			NCPPB 3489 vs. PaVT 6	0.01046	16	0.01046	16
	3	0.87	1.1			NCPPB 3489 vs. PaVT 8	0.01046	16	0.01046	16
	4	0.92	1.07	0.9575	1.1175	NCPPB 3489 vs. PaVT 10	0.1008	16	0.01008	16
PaVT 6	1	0.78	1.13			NCPPB 3489 vs. PaVT 17	0.01046	16	0.01008	16
	2	0.89	1.05			NCPPB 3489 vs. PaVT 18	0.01046	16	0.01046	16
	3	0.71	0.93			NCPPB 3489 vs. PaVT 24	0.01008	16	0.01046	16
	4	0.74	1.03	0.78	1.035	NCPPB 3489 vs. PaVT 25	0.01046	16	0.01008	16
PaVT 8	1	1.14	1.23			NCPPB 3487 vs. PaVT 28	0.01046	16	0.01008	16
	2	1.19	1.25
	3	1.11	1.19			PaVT 2 vs. PaVT 5	0.01008	16	0.01046	16
	4	1.29	1.29	1.1825	1.24	PaVT 2 vs. PaVT 6	0.01008	16	0.01046	16
PaVT 10	1	2.36	2.54			PaVT 2 vs. PaVT 8	0.3858	9	0.0147	15.5
	2	2.49	2.59			PaVT 2 vs. PaVT 10	0.9903	0	0.9899	0
	3	2.54	2.57			PaVT 2 vs. PaVT 17	0.6957	13	0.02103	15
	4	2.54	2.57	2.4825	2.5675	PaVT 2 vs. PaVT 18	0.01421	15.5	0.02165	15
PaVT 17	1	0.66	0.89			PaVT 2 vs. PaVT 24	0.009709	16	0.01046	16
	2	0.78	0.8			PaVT 2 vs. PaVT 25	0.01008	16	0.01008	16
	3	1.23	1.33			PaVT 2 vs. PaVT 28	0.3837	9	0.9057	3.5
	4	0.77	0.89	0.86	0.9775
PaVT 18	1	0.67	0.87			PaVT 5 vs. PaVT 6	0.02165	15	0.5511	13.5
	2	0.77	0.89			PaVT 5 vs. PaVT 8	0.9853	0.5	0.9895	0
	3	1.12	1.23			PaVT 5 vs. PaVT 10	0.9899	0	0.9899	0
	4	1.09	1.31	0.9125	1.075	PaVT 5 vs. PaVT 17	0.1241	12	0.1227	12
PaVT 24	1	0.98	1.23			PaVT 5 vs. PaVT 18	0.3864	9	0.5	8
	2	0.81	0.98			PaVT 5 vs. PaVT 24	0.7324	13	0.4423	8.5
	3	0.81	1.17			PaVT 5 vs. PaVT 25	0.01046	16	0.01008	16
	4	0.78	0.96	0.845	1.085	PaVT 5 vs. PaVT 28	0.9705	1.5	0.9899	0
PaVT 25	1	0.56	0.78
	2	0.67	0.78			PaVT 6 vs. PaVT 8	0.9895	0	0.9895	0
	3	0.76	0.93			PaVT 6 vs. PaVT 10	0.9899	0	0.9899	0
	4	0.55	0.66	0.635	0.7875	PaVT 6 vs. PaVT 17	0.5577	7.5	0.1227	12
PaVT 28	1	1.23	1.8			PaVT 6 vs. PaVT 18	0.7181	6	0.5	8
	2	1.03	1.29			PaVT 6 vs. PaVT 24	0.9057	3.5	0.7181	6
	3	1.11	1.68			PaVT 6 vs. PaVT 25	0.04163	14	0.01421	15.5
	4	1.37	1.68	1.185	1.6125	PaVT 6 vs. PaVT 28	0.9895	0	0.9899	0
		Strain	Avergae external necrosis (cm)	Average internal necrosis (cm)		PaVT 8 vs. PaVT 10	0.9899	0	0.9899	0
						PaVT 8 vs. PaVT 17	0.07446	13	0.1227	12
		NCPPB 3487	3.0675	3.325		PaVT 8 vs. PaVT 18	0.02165	15	0.2339	10.5
		NCPPB 3489	3.16	3.9425		PaVT 8 vs. PaVT 24	0.01008	16	0.02954	14.5
		PaVT2	1.1875	1.5075		PaVT 8 vs. PaVT 25	0.01046	16	0.01008	16
		PaVT5	0.9575	1.1175		PaVT 8 vs. PaVT 28	0.4423	8.5	0.9858	0.5
		PaVT6	0.78	1.035
		PaVT8	1.1825	1.24		PaVT 10 vs. PaVT 17	0.01008	16	0.009709	16
		PaVT10	2.4825	2.5675		PaVT 10 vs. PaVT 18	0.01008	16	0.01008	16
		PaVT17	0.86	0.9775		PaVT 10 vs. PaVT 24	0.009709	16	0.01008	16
		PaVT18	0.9125	1.075		PaVT 10 vs. PaVT 25	0.01008	16	0.009709	16
		PaVT24	0.845	1.085		PaVT 10 vs. PaVT 28	0.01008	16	0.009709	16
		PaVT25	0.635	0.7875
		PaVT28	1.185	1.6125		PaVT 17 vs. PaVT 18	0.5577	7.5	0.6163	7
						PaVT 17 vs. PaVT 24	0.8468	4.5	0.8773	4
						PaVT 17 vs. PaVT 25	0.4163	14	0.07203	13
						PaVT 17 vs. PaVT 28	0.9449	2.5	0.9796	1
						PaVT 18 vs. PaVT 24	0.5	8	0.5577	7.5
						PaVT 18 vs. PaVT 25	0.2954	14.5	0.04071	14
						PaVT 18 vs. PaVT 28	0.9255	3	0.979	1
						PaVT 24 vs. PaVT 25	0.01008	16	0.01008	16
						PaVT 24 vs. PaVT 28	0.9899	0	0.9899	0
						PaVT 25 vs. PaVT 28	0.9895	0	0.9903	0
						Only values reported in bold are statistically significant (P≤0,05)
Histograms were first made in order to verify whether the data were parametric or non-parametric. As the data are not normally ditributed we performed the Wilcoxon signed-rank test.
