# Supplementary material for: Extensive Field Survey, Laboratory and Greenhouse Studies Reveal Complex Nature of Pseudomonas syringae-Associated Hazelnut Decline in Central Italy
Source: PLoS One. 2016 Feb 3;11(2):e0147584. doi: 10.1371/journal.pone.0147584 (PMC4739619; doi:10.1371/journal.pone.0147584)
Supplement: S3 Table — (XLSX) [file pone.0147584.s004.xlsx]

## Sheet: cutAligned
Yellow= strains belonging to Pseudomonas avellanae or P. syringae pv. avellanae								Red = strains isolated in this study
MLST Sequences used for Pav phylogenetic characterization
Strain	Phylogroup	Pathovar	Strain Origin*	cts	gapA	gyrB	rpoD				1049 bases for the aligned gapA+gyrB+rpoD
>PAO1	outgroup	P. aeruginosa		CACGGGCCACTTCACCTTCGATCCTGGCTTC-ATGTCGACCGCCTC-CTGCGAGTCGAAGATCACCTATATCGACGGCGACAAAGGCGTCCTCCTCCATCGCGGCTACCCCATCGAGCAACTGGCAGAGAAATCCGACTACCTGGAAA-CCTGCTACCTGCTGCTGAACGGCGAGCTGCCCACCGCCGCGCAGAAGGAACAGTTCGTCGGCACCATCAAGAACCACACCATGGTTCACGAGCAGTTGAAGACCTTCTTCAACGGCTTCCGCCGCGACGCCCACCCGATGGCCGTGATGTGCGGCGTGATCGGCGCCCTCTCGGCCTTCTACCACGACTCCCTGGACATCAATAACCCGAAGCATCGCGAAGTCTCCGCGCATCGCCTGATCGCCAAG-A…	GTGCTGATCTCGGCGCCCGGCAAGGATGTCGAAGCCACCGTGGTCTACGGCGTCAACCACGAGGTGCTGCGCGCCTCCCATCGGATCGTCTCGAACGCCTCCTGCACCACCAACTGCCTGGCACCGGTGGCCCAGGTGCTGCATCGCGAGCTGGGCATCGAGCACGGCCTGATGACCACCATCCATGCCTACACCAACGACCAGAACCTCTCCGACGTGTACCACCCGGACCTGTACCGCGCACGTTCGGCGACCCAGTCGATGATCCCCACCAAGACCGGCGCCGCCGAGGCGGTCGGCCTGGTCCTGCCGGAACTCGCCGGCAAGCTTACCGGGCTGGCGGTGCGGGTGCCGGTGATCAACGTGTCGCTGGTCGATCTCACCGTGCAGGTGGCCCGG…	CCGGCACCGAAGTTCACTTCAAGCCGTCCCCGGAGACCTTCAGCAACATCCACTTCAGTTGGGACATCCTGGCCAAGCGCATCCGCGAGCTGTCCTTCCTCAACTCCGGCGTCGGCATCCTGCTGCGCGACGAGCGTACCGGCAAGGAGGAGCTGTTCAAGTACGAAGGCGGTCTGAAGGCCTTCGTCGAGTACCTGAACACCAACAAGACCGCGGTGAACGAGGTATTCCACTTCAACGTCCAGCGTGAAGAGGACGGCGTGGGTGTGGAAGTCGCCTTGCAGTGGAACGACAGCTTCAACGAGAACCTGCTCTGCTTCACCAACAACATCCCGCAGCGTGACGGCGGCACCCACCTGGCCGGTTTCCGTTCGGCGCTGACGCGTAACCTGAAC	GGCACGGTGGACAGCATCCTGGCCGACTACAATCGCATCGTCGCCGAAGGCGGTCGCCTCTCCGACGTCCTCAGCGGCTATATCGATCCCGATGACGGCAGCCTGCCCGCCGAAGAGGTGGAGCCGGTCAACCTGAAGGACGATTCCGCCGACTCGAAAGAGAAGGACGACGAGGAAGAAGAAAGCGACGACAGCAGCGACAGCGACGACGAAGGCGACGGCGGTCCGGATCCGGAAGAAGCCCGCCTGCGTTTCACCGCGGTCTCCGAGCAGCTCGACAAGGCCAAGAAGGCCCTGAAGAAGCACGGTCGCGGCAGCAAGCAGGCCACCGCCGAACTCACCGGCCTGGCCGAGCTGTTCATGCCGATCAAGCTGGTGCCCAAGCAGTTCGACGCCCTG…	no			MLST Sequences Aligned and Cut
>CFBP728	PG01a	actinidiae		CACCGGCCGCTTCACATTTGACCCTGGTTTC-ATGTCCACGGCCTC-TTGCGAGTCGAAGATCACCTACATCGATGGTGACAACGGAATTCTGCTGCACCGCGGCTACCCGATCGAACAACTGGCCGAGCAGTCCGATTATCTCGAGA-CCTGCTACCTGTTGCTCAACGGCGAGCTGCCAACCGCCGAACAGAAAGCCCAGTTCGTGGCCGTGGTCAAGAACCACACGATGGTTCACGAACAACTCAAGACCTTCTTCAACGGCTTTCGCCGTGACGCCCACCCGATGGCCGTCATGTGCGGTGTAGTCGGCGCCCTGTCGGCGTTCTACCACGATTCGCTGGACATCAATAACCCGCAGCACCGCGAAATTTCGGCTGTACGCCTGGTCGCCAAG-A…	GCCCGCAAGGTGATTATCTCAGCACCGGCCAGCGGTGCCGATGCCACCATCGTCTATGGCGTCAACCACGACACGCTGCGCCAGTCGCACCAGATCATCTCCAGCGCATCGTGCACCACCAACTGCCTGGCCCCGGTCGCCCAGGTGCTGCACCGTGAACTGGGTATCGAAAGCGGCCTGATGACCACCATTCATGCCTACACCAACGACCAGAACCTGATCGACGTCTATCACACCGACCCGTACCGCGCGCGCTCGGCCACCCAATCGATGATCCCGAGCAAGACCGGCGCTGCCGAAGCAGTGGGCCTGGTTCTGCCGGAACTGGCGGGCAAGCTTACGGGTATGGCTGTTCGCGTGCCGGTGATCAACGTTTCGCTGGTCGACCTGACCGTCACC…	TGCTGACGGTACGTCGCAGCGGCAAGATCTGGGAACAGACCTACATTCATGGTGTTCCACAAGAACCGATGAAAATCGTCGGCGAAAGCGACAGCACCGGTACCCAGATCCACTTCAAGCCATCTGCTGACACCTTCAAGAATATCCACTTCAGCTGGGACATTCTGGCCAAGCGGATTCGTGAACTGTCGTTCCTGAACTCCGGTGTTGGCATCGTCCTCAAGGACGAGCGTAGCGGCAAGGAAGAACTGTTCAAGTACGAAGGCGGTTTGCGTGCGTTCGTTGAATACCTGAACACCAACAAGACGCCGGTCAACGAGGTGTTTCACTTCAATGTCCAGCGCGATGACGGTATCGGCGTCGAGATCGCACTGCAGTGGAACGACAGCTTCAACGAGA…	TATATCGACCCGGACGACGGCATCGCGCCGCCTGCCGAAGTCCCTCCGCCCGTCGACCCCAAAGCCGTCAAGGCCGAAGGTGCTGACGATGATGAGGAAGAGTCGGCAGACTCGAGCGACGAAGAAGACGAAGTCGAAAGCGGTCCGGATCCGATCATCGCCCAGCAGCGTTTCGGTGCGGTTTCCGATCAAATGGAAATCACGCGCAAGGCGCTGAAGAAGTTCGGTCGCGATGACAAGCACGCCATCGCTGAACTGGTTGCCCTTGCCGAATTGTTCATGCCGATCAAACTGGTTCCAAAGCAGTTTGAAGGTCTGGTCGAGCGCGTCCGTGGTGCCCTCGAGCGTCTTCGTGCTCAGGAACGCGCCATCATGCAGTTGTGCGTACGTGATGCACGT…	no			Strain	cts	gapA	gyrB	rpoD			Strain	cts	gapA	gyrB	rpoD			Four Genes Aligned and cut 1465 Total bases
>DC3000	PG01a	tomato		CACCGGCCGCTTCACATTTGACCCTGGCTTC-ATGTCCACGGCCTC-TTGCGAGTCGAAGATCACCTACATTGATGGTGACAACGGAATTCTGCTGCACCGCGGCTACCCGATCGAACAACTGGCCGAGCAGTCCGATTACCTCGAGA-CCTGCTACCTGTTGCTCAACGGCGAGCTGCCAACCGCCGAACAGAAAGCCCAGTTCGTGGCCGTGGTCAAGAACCACACGATGGTTCACGAACAACTCAAGACCTTCTTCAACGGCTTTCGCCGTGACGCCCACCCGATGGCCGTCATGTGCGGTGTAGTCGGCGCCCTGTCGGCGTTCTACCACGATTCGCTGGACATCAATAACCCGCAGCACCGCGAAATTTCGGCTGTACGCCTGGTCGCCAAG-A…	GCCCGCAAGGTGATTATCTCAGCACCGGCCAGCGGTGCCGATGCCACCATCGTCTATGGCGTCAACCACGACACGCTGCGCCAGTCGCACCAGATCATCTCCAGCGCATCGTGCACCACCAACTGCCTGGCCCCGGTCGCCCAAGTGCTGCACCGTGAACTGGGTATCGAAAGCGGCCTGATGACCACCATTCATGCCTACACCAACGACCAGAACCTGATCGACGTCTATCACACCGACCCGTACCGCGCGCGCTCGGCCACCCAGTCGATGATCCCGAGCAAGACCGGCGCTGCCGAAGCGGTGGGCCTGGTTCTGCCGGAACTGGCGGGCAAGCTCACGGGGATGGCTGTTCGCGTGCCGGTGATCAACGTCGCTGGTCGACCTGACCGTCACCCT…	TTGCTGACAGTGCGTCGCAGCGGCAAGATCTGGGAACAGACCTACATTCACGGTGTTCCACAAGAACCGATGAAAATCGTCGGCGAAAGCGACAGCACCGGCACCCAGATTCACTTCAAGCCATCTGCTGAGACCTTCAAGAATATCCACTTCAGCTGGGACATTCTGGCCAAGCGGATCCGTGAACTGTCGTTCCTGAACTCCGGTGTTGGCATCGTCCTCAAGGACGAGCGTAGCGGCAAGGAAGAACTGTTCAAGTACGAAGGCGGTTTGCGTGCGTTCGTTGAATACCTGAACACCAACAAGACGCCGGTCAACGAAGTGTTCCACTTCAATGTCCAGCGCGATGACGGTATTGGCGTCGAGATTGCCCTGCAGTGGAACGACAGCTTCAACGAG…	TATATCGACCCGGACGACGGCATCGCGCCGCCTGCCGAAGTCCCTCCGCCCGTCGACCCCAAAGCCGTCAAGGCCGAAGGCGCTGACGATGATGAGGAAGAGTCGGCAGACTCGAGCGACGAAGAAGACGAAGTCGAAAGCGGTCCGGATCCGGTCATCGCCCAGCAGCGTTTCGGTGCGGTTTCCGATCAAATGGAAATCACCCGCAAGGCGCTGAAGAAGTTCGGTCGCGACGACAAGCACGCCATCGCCGAACTGGTTGCCCTTGCCGAATTGTTCATGCCGATCAAACTGGTTCCAAAACAGTTTGAAGGTCTGGTAGAGCGTGTCCGTGGTGCCCTCGAGCGTCTTCGTGCTCAGGAACGCGCCATCATGCAGTTGTGCGTACGTGATGCACGT…	no			>CFBP728	CACCGGCCGCTTCACATTTGACCCTGGTTTC-ATGTCCACGGCCTC-TTGCGAGTCGAAGATCACCTACATCGATGGTGACAACGGAATTCTGCTGCACCGCGGCTACCCGATCGAACAACTGGCCGAGCAGTCCGATTATCTCGAGA-CCTGCTACCTGTTGCTCAACGGCGAGCTGCCAACCGCCGAACAGAAAGCCCAGTTCGTGGCCGTGGTCAAGAACCACACGATGGTTCACGAACAACTCAAGACCTTCTTCAACGGCTTTCGCCGTGACGCCCACCCGATGGCCGTCATGTGCGGTGTAGTCGGCGCCCTGTCGGCGTTCTACCACGATTCGCTGGACATCAATAACCCGCAGCACCGCGAAATTTCGGCTGTACGCCTGGTCGCCAAG-A…	GTGATTATCTCAGCACCGGCCAGCGGTGCCGATGCCACCATCGTCTATGGCGTCAACCACGACACGCTGCGCCAGTCGCACCAGATCATCTCCAGCGCATCGTGCACCACCAACTGCCTGGCCCCGGTCGCCCAGGTGCTGCACCGTGAACTGGGTATCGAAAGCGGCCTGATGACCACCATTCATGCCTACACCAACGACCAGAACCTGATCGACGTCTATCACACCGACCCGTACCGCGCGCGCTCGGCCACCCAATCGATGATCCCGAGCAAGACCGGCGCTGCCGAAGCAGTGGGCCTGGTTCTGCCGGAACTGGCGGGCAAGCTTACGGGTATGGCTGTTCGCGTGCCGGTGATCAACGTTTCGCTGGTCGACCTGACCGTCACCCTGAAGCGT…	CTGTTCAAGTACGAAGGCGGTTTGCGTGCGTTCGTTGAATACCTGAACACCAACAAGACGCCGGTCAAC---GAGGTGTTTCACTTCAATGTCCAGCGCGATGACG---GTATCGGCGTCGAGATCGCACTGCAGTGGAACGACAGCTTCAACGAGAACCTGTTGTGCTTCACCAACAACATTCCACAGCGCGATGGCGGCACTCACCTGGTGGGATTCCGTTCCGCACTGACGCGTAACCTGA	TATATCGACCCGGACGACGGCATCGCGCCGCCTGCCG---AAGTCCCTCCGCCCGTCGACCCCAAAG------CCGTCAAGGC---CGAAGGTGC-TGACGATGATGAGGAAGAGTCGGCAGACTCGAGCGACGAAGAAGACGAAGTCGAAAGCGGTCCGGATCCGATCATCGCCCAGCAGCGTTTCGGTGCGGTTTCCGATCAAATGGAAATCACGCGCAAGGCGCTGAAGAAG---TTCGGTCGCGATGACAAGCACGCCATCGCTGAACTGGTTGCCCTTGCCGAATTGTTCATGCCGATCAAACTGGTTCCAAAGCAGTTTGAAGGTCTGGTCGAGCGCGTCCGTGGTGCCCTCGAGCGTCTTCGTGCTCAGGAACGCGCC	no		>CFBP728	CACCGGCCGCTTCACATTTGACCCTGGTTTC-ATGTCCACGGCCTC-TTGCGAGTCGAAGATCACCTACATCGATGGTGACAACGGAATTCTGCTGCACCGCGGCTACCCGATCGAACAACTGGCCGAGCAGTCCGATTATCTCGAGA-CCTGCTACCTGTTGCTCAACGGCGAGCTGCCAACCGCCGAACAGAAAGCCCAGTTCGTGGCCGTGGTCAAGAACCACACGATGGTTCACGAACAACTCAAGACCTTCTTCAACGGCTTTCGCCGTGACGCCCACCCGATGGCCGTCATGTGCGGTGTAGTCGGCGCCCTGTCGGCGTTCTACCACGATTCGCTGGACATCAATAACCCGCAGCACCGCGAAATTTCGGCTGTACGCCTGGTCGCCAAG-A…	GTGATTATCTCAGCACCGGCCAGCGGTGCCGATGCCACCATCGTCTATGGCGTCAACCACGACACGCTGCGCCAGTCGCACCAGATCATCTCCAGCGCATCGTGCACCACCAACTGCCTGGCCCCGGTCGCCCAGGTGCTGCACCGTGAACTGGGTATCGAAAGCGGCCTGATGACCACCATTCATGCCTACACCAACGACCAGAACCTGATCGACGTCTATCACACCGACCCGTACCGCGCGCGCTCGGCCACCCAATCGATGATCCCGAGCAAGACCGGCGCTGCCGAAGCAGTGGGCCTGGTTCTGCCGGAACTGGCGGGCAAGCTTACGGGTATGGCTGTTCGCGTGCCGGTGATCAACGTTTCGCTGGTCGACCTGACCGTCACCCTGAAGCGT…	CTGTTCAAGTACGAAGGCGGTTTGCGTGCGTTCGTTGAATACCTGAACACCAACAAGACGCCGGTCAAC---GAGGTGTTTCACTTCAATGTCCAGCGCGATGACG---GTATCGGCGTCGAGATCGCACTGCAGTGGAACGACAGCTTCAACGAGAACCTGTTGTGCTTCACCAACAACATTCCACAGCGCGATGGCGGCACTCACCTGGTGGGATTCCGTTCCGCACTGACGCGTAACCTGA	TATATCGACCCGGACGACGGCATCGCGCCGCCTGCCG---AAGTCCCTCCGCCCGTCGACCCCAAAG------CCGTCAAGGC---CGAAGGTGC-TGACGATGATGAGGAAGAGTCGGCAGACTCGAGCGACGAAGAAGACGAAGTCGAAAGCGGTCCGGATCCGATCATCGCCCAGCAGCGTTTCGGTGCGGTTTCCGATCAAATGGAAATCACGCGCAAGGCGCTGAAGAAG---TTCGGTCGCGATGACAAGCACGCCATCGCTGAACTGGTTGCCCTTGCCGAATTGTTCATGCCGATCAAACTGGTTCCAAAGCAGTTTGAAGGTCTGGTCGAGCGCGTCCGTGGTGCCCTCGAGCGTCTTCGTGCTCAGGAACGCGCC	no		CFBP728	CACCGGCCGCTTCACATTTGACCCTGGTTTC-ATGTCCACGGCCTC-TTGCGAGTCGAAGATCACCTACATCGATGGTGACAACGGAATTCTGCTGCACCGCGGCTACCCGATCGAACAACTGGCCGAGCAGTCCGATTATCTCGAGA-CCTGCTACCTGTTGCTCAACGGCGAGCTGCCAACCGCCGAACAGAAAGCCCAGTTCGTGGCCGTGGTCAAGAACCACACGATGGTTCACGAACAACTCAAGACCTTCTTCAACGGCTTTCGCCGTGACGCCCACCCGATGGCCGTCATGTGCGGTGTAGTCGGCGCCCTGTCGGCGTTCTACCACGATTCGCTGGACATCAATAACCCGCAGCACCGCGAAATTTCGGCTGTACGCCTGGTCGCCAAG-A…	no
>PaveCRAFRUec1	PG01b	avellanae	Italy	GCCCCCGTCGAGCTGCCAATACTGACCGGTACAGTGGGTCCGGACGTGATCGACGTACGCGGTCTGACCGCCACCGGCCGCTTCACATTTGACCCTGGTTTCATGTCCACGGCCTCTTGCGAGTCGAAGATCACCTACATTGACGGTGACAACGGAATTCTGCTGCACCGCGGCTACCCTATCGAACAACTGGCCGAGCAGTCCGATTACCTCGAGACCTGCTACCTGTTGCTCAACGGCGAGCTGCCAACCGCCGAACAGAAAGCCCAGTTCGTGGCCGTGGTCAAGAACCACACGATGGTTCACGAACAACTCAAGACCTTCTTCAACGGCTTTCGCCGTGACGCCCACCCGATGGCCGTCATGTGCGGTGTAGTCGGCGCGCTGTCGGCGTTCTAC…	ATGCACCGGTCTGTTCACCAGCCGCGACAAGGCTGCCGCACACCTGACCGCCGGCGCCCGCAAGGTGATTATCTCAGCACCGGCCAGCGGTGCCGATGCCACCATCGTCTATGGCGTCAACCACGACACGCTGCGCCAGTCGCACCAGATCATCTCCAGCGCATCGTGCACCACTAACTGCCTGGCCCCGGTCGCCCAGGTGCTGCACCGTGAACTGGGTATCGAAAGCGGCCTGATGACCACCATCCATGCCTACACCAACGATCAGAACCTGATCGACGTCTATCACACCGACCCGTACCGCGCGCGCTCGGCCACCCAATCGATGATCCCGAGCAAGACCGGCGCCGCCGAAGCGGTGGGCCTGGTTCTGCCGGAACTGGCGGGCAAGCTTACGGG…	TTGCTGACAGTACGTCGCAGCGGCAAGATCTGGGAACAGACCTACATTCACGGTGTTCCACAAGAGCCGATGAAAATCGTTGGCGAAAGCGACAGCACCGGTACCCAGATCCACTTCAAGCCATCTGCTGACACCTTCAAGAATATCCACTTCAGCTGGGACATTCTGGCCAAGCGGATTCGTGAACTGTCGTTCCTGAACTCCGGTGTTGGCATCGTCCTCAAGGACGAGCGTAGCGGCAAGGAAGAACTTTTCAAGTACGAAGGCGGTTTGCGTGCGTTCGTTGAATACCTGAACACCAACAAGACGCCGGTCAACGAAGTGTTCCACTTCAATGTCCAGCGCGATGACGGTATCGGCGTCGAGATTGCTCTGCAGTGGAACGACAGCTTCAACGAA…	CTCCGACGTTCTCAGCGGCTATATCGACCCGGACGACGGCATCGCGCCGCCTGCCGAAGTCCCTCCGCCCGTCGATCCCAAAGCCGTCAAGGCCGAAGGTGCTGACGATGATGAGGAAGAGTCAGCAGACTCGAGCGACGAAGAAGACGAAGTCGAAAGCGGTCCGGATCCGGTCATCGCCCAGCAGCGTTTCGCGCGGTTTCCGATCAAATGGAAATCACCCGCAAGGCGCTGAAGAAGTTCGGTCGCGACGACAAGCACGCCATCGCTGAACTGGTTGCCCTTGCCGAATTGTTCATGCCGATCAAACTGGTTCCAAAGCAGTTTGAAGGTCTGGTCGAGCGCGTCCGTGGTGCCCTCGAGCGTCTTCGTGCTCAGGAACGCGCCATCATGCAGTTG…	no			>DC3000	CACCGGCCGCTTCACATTTGACCCTGGCTTC-ATGTCCACGGCCTC-TTGCGAGTCGAAGATCACCTACATTGATGGTGACAACGGAATTCTGCTGCACCGCGGCTACCCGATCGAACAACTGGCCGAGCAGTCCGATTACCTCGAGA-CCTGCTACCTGTTGCTCAACGGCGAGCTGCCAACCGCCGAACAGAAAGCCCAGTTCGTGGCCGTGGTCAAGAACCACACGATGGTTCACGAACAACTCAAGACCTTCTTCAACGGCTTTCGCCGTGACGCCCACCCGATGGCCGTCATGTGCGGTGTAGTCGGCGCCCTGTCGGCGTTCTACCACGATTCGCTGGACATCAATAACCCGCAGCACCGCGAAATTTCGGCTGTACGCCTGGTCGCCAAG-A…	GTGATTATCTCAGCACCGGCCAGCGGTGCCGATGCCACCATCGTCTATGGCGTCAACCACGACACGCTGCGCCAGTCGCACCAGATCATCTCCAGCGCATCGTGCACCACCAACTGCCTGGCCCCGGTCGCCCAAGTGCTGCACCGTGAACTGGGTATCGAAAGCGGCCTGATGACCACCATTCATGCCTACACCAACGACCAGAACCTGATCGACGTCTATCACACCGACCCGTACCGCGCGCGCTCGGCCACCCAGTCGATGATCCCGAGCAAGACCGGCGCTGCCGAAGCGGTGGGCCTGGTTCTGCCGGAACTGGCGGGCAAGCTCACGGGGATGGCTGTTCGCGTGCCGGTGATCAACGT--CGCTGGTCGACCTGACCGTCACCCTGAAGCGT…	CTGTTCAAGTACGAAGGCGGTTTGCGTGCGTTCGTTGAATACCTGAACACCAACAAGACGCCGGTCAAC---GAAGTGTTCCACTTCAATGTCCAGCGCGATGACG---GTATTGGCGTCGAGATTGCCCTGCAGTGGAACGACAGCTTCAACGAGAACCTGTTGTGCTTCACCAACAACATTCCACAGCGCGATGGCGGCACTCAC-TGGTGGGGTTCCGATCCGCACTGACGCGTAACCTGA	TATATCGACCCGGACGACGGCATCGCGCCGCCTGCCG---AAGTCCCTCCGCCCGTCGACCCCAAAG------CCGTCAAGGC---CGAAGGCGC--GACGATGATGAGGAAGAGTCGGCAGACTCGAGCGACGAAGAAGACGAAGTCGAAAGCGGTCCGGATCCGGTCATCGCCCAGCAGCGTTTCGGTGCGGTTTCCGATCAAATGGAAATCACCCGCAAGGCGCTGAAGAAG---TTCGGTCGCGACGACAAGCACGCCATCGCCGAACTGGTTGCCCTTGCCGAATTGTTCATGCCGATCAAACTGGTTCCAAAACAGTTTGAAGGTCTGGTAGAGCGTGTCCGTGGTGCCCTCGAGCGTCTTCGTGCTCAGGAACGCGCC	no		>DC3000	CACCGGCCGCTTCACATTTGACCCTGGCTTC-ATGTCCACGGCCTC-TTGCGAGTCGAAGATCACCTACATTGATGGTGACAACGGAATTCTGCTGCACCGCGGCTACCCGATCGAACAACTGGCCGAGCAGTCCGATTACCTCGAGA-CCTGCTACCTGTTGCTCAACGGCGAGCTGCCAACCGCCGAACAGAAAGCCCAGTTCGTGGCCGTGGTCAAGAACCACACGATGGTTCACGAACAACTCAAGACCTTCTTCAACGGCTTTCGCCGTGACGCCCACCCGATGGCCGTCATGTGCGGTGTAGTCGGCGCCCTGTCGGCGTTCTACCACGATTCGCTGGACATCAATAACCCGCAGCACCGCGAAATTTCGGCTGTACGCCTGGTCGCCAAG-A…	GTGATTATCTCAGCACCGGCCAGCGGTGCCGATGCCACCATCGTCTATGGCGTCAACCACGACACGCTGCGCCAGTCGCACCAGATCATCTCCAGCGCATCGTGCACCACCAACTGCCTGGCCCCGGTCGCCCAAGTGCTGCACCGTGAACTGGGTATCGAAAGCGGCCTGATGACCACCATTCATGCCTACACCAACGACCAGAACCTGATCGACGTCTATCACACCGACCCGTACCGCGCGCGCTCGGCCACCCAGTCGATGATCCCGAGCAAGACCGGCGCTGCCGAAGCGGTGGGCCTGGTTCTGCCGGAACTGGCGGGCAAGCTCACGGGGATGGCTGTTCGCGTGCCGGTGATCAACGT--CGCTGGTCGACCTGACCGTCACCCTGAAGCGT…	CTGTTCAAGTACGAAGGCGGTTTGCGTGCGTTCGTTGAATACCTGAACACCAACAAGACGCCGGTCAAC---GAAGTGTTCCACTTCAATGTCCAGCGCGATGACG---GTATTGGCGTCGAGATTGCCCTGCAGTGGAACGACAGCTTCAACGAGAACCTGTTGTGCTTCACCAACAACATTCCACAGCGCGATGGCGGCACTCAC-TGGTGGGGTTCCGATCCGCACTGACGCGTAACCTGA	TATATCGACCCGGACGACGGCATCGCGCCGCCTGCCG---AAGTCCCTCCGCCCGTCGACCCCAAAG------CCGTCAAGGC---CGAAGGCGC--GACGATGATGAGGAAGAGTCGGCAGACTCGAGCGACGAAGAAGACGAAGTCGAAAGCGGTCCGGATCCGGTCATCGCCCAGCAGCGTTTCGGTGCGGTTTCCGATCAAATGGAAATCACCCGCAAGGCGCTGAAGAAG---TTCGGTCGCGACGACAAGCACGCCATCGCCGAACTGGTTGCCCTTGCCGAATTGTTCATGCCGATCAAACTGGTTCCAAAACAGTTTGAAGGTCTGGTAGAGCGTGTCCGTGGTGCCCTCGAGCGTCTTCGTGCTCAGGAACGCGCC	no		DC3000	CACCGGCCGCTTCACATTTGACCCTGGCTTC-ATGTCCACGGCCTC-TTGCGAGTCGAAGATCACCTACATTGATGGTGACAACGGAATTCTGCTGCACCGCGGCTACCCGATCGAACAACTGGCCGAGCAGTCCGATTACCTCGAGA-CCTGCTACCTGTTGCTCAACGGCGAGCTGCCAACCGCCGAACAGAAAGCCCAGTTCGTGGCCGTGGTCAAGAACCACACGATGGTTCACGAACAACTCAAGACCTTCTTCAACGGCTTTCGCCGTGACGCCCACCCGATGGCCGTCATGTGCGGTGTAGTCGGCGCCCTGTCGGCGTTCTACCACGATTCGCTGGACATCAATAACCCGCAGCACCGCGAAATTTCGGCTGTACGCCTGGTCGCCAAG-A…	no
>PaveCRAFRUec2	PG01b	avellanae	Italy	GCCCCCGTCGAGCTGCCAATACTGACCGGTACAGTGGGTCCGGACGTGATCGACGTACGCGGTCTGACCGCCACCGGCCGCTTCACATTTGACCCTGGTTTCATGTCCACGGCCTCTTGCGAGTCGAAGATCACCTACATTGACGGTGACAACGGAATTCTGCTGCACCGCGGCTACCCTATCGAACAACTGGCCGAGCAGTCCGATTACCTCGAGACCTGCTACCTGTTGCTCAACGGCGAGCTGCCAACCGCCGAACAGAAAGCCCAGTTCGTGGCCGTGGTCAAGAACCACACGATGGTTCACGAACAACTCAAGACCTTCTTCAACGGCTTTCGCCGTGACGCCCACCCGATGGCCGTCATGTGCGGTGTAGTCGGCGCGCTGTCGGCGTTCTAC…	ATGCACCGGTCTGTTCACCAGCCGCGACAAGGCTGCCGCACACCTGACCGCCGGCGCCCGCAAGGTGATTATCTCAGCACCGGCCAGCGGTGCCGATGCCACCATCGTCTATGGCGTCAACCACGACACGCTGCGCCAGTCGCACCAGATCATCTCCAGCGCATCGTGCACCACTAACTGCCTGGCCCCGGTCGCCCAGGTGCTGCACCGTGAACTGGGTATCGAAAGCGGCCTGATGACCACCATCCATGCCTACACCAACGATCAGAACCTGATCGACGTCTATCACACCGACCCGTACCGCGCGCGCTCGGCCACCCAATCGATGATCCCGAGCAAGACCGGCGCCGCCGAAGCGGTGGGCCTGGTTCTGCCGGAACTGGCGGGCAAGCTTACGGG…	TTGCTGACAGTACGTCGCAGCGGCAAGATCTGGGAACAGACCTACATTCACGGTGTTCCACAAGAGCCGATGAAAATCGTTGGCGAAAGCGACAGCACCGGTACCCAGATCCACTTCAAGCCATCTGCTGACACCTTCAAGAATATCCACTTCAGCTGGGACATTCTGGCCAAGCGGATTCGTGAACTGTCGTTCCTGAACTCCGGTGTTGGCATCGTCCTCAAGGACGAGCGTAGCGGCAAGGAAGAACTTTTCAAGTACGAAGGCGGTTTGCGTGCGTTCGTTGAATACCTGAACACCAACAAGACGCCGGTCAACGAAGTGTTCCACTTCAATGTCCAGCGCGATGACGGTATCGGCGTCGAGATTGCTCTGCAGTGGAACGACAGCTTCAACGAA…	CTCCGACGTTCTCAGCGGCTATATCGACCCGGACGACGGCATCGCGCCGCCTGCCGAAGTCCCTCCGCCCGTCGATCCCAAAGCCGTCAAGGCCGAAGGTGCTGACGATGATGAGGAAGAGTCAGCAGACTCGAGCGACGAAGAAGACGAAGTCGAAAGCGGTCCGGATCCGGTCATCGCCCAGCAGCGTTTCGCGCGGTTTCCGATCAAATGGAAATCACCCGCAAGGCGCTGAAGAAGTTCGGTCGCGACGACAAGCACGCCATCGCTGAACTGGTTGCCCTTGCCGAATTGTTCATGCCGATCAAACTGGTTCCAAAGCAGTTTGAAGGTCTGGTCGAGCGCGTCCGTGGTGCCCTCGAGCGTCTTCGTGCTCAGGAACGCGCCATCATGCAGTTG…	no			>PaveCRAFRUec1	GCCCCCGTCGAGCTGCCAATACTGACCGGTACAGTGGGTCCGGACGTGATCGACGTACGCGGTCTGACCGCCACCGGCCGCTTCACATTTGACCCTGGTTTCATGTCCACGGCCTCTTGCGAGTCGAAGATCACCTACATTGACGGTGACAACGGAATTCTGCTGCACCGCGGCTACCCTATCGAACAACTGGCCGAGCAGTCCGATTACCTCGAGACCTGCTACCTGTTGCTCAACGGCGAGCTGCCAACCGCCGAACAGAAAGCCCAGTTCGTGGCCGTGGTCAAGAACCACACGATGGTTCACGAACAACTCAAGACCTTCTTCAACGGCTTTCGCCGTGACGCCCACCCGATGGCCGTCATGTGCGGTGTAGTCGGCGCGCTGTCGGCGTTCTAC…	GTGATTATCTCAGCACCGGCCAGCGGTGCCGATGCCACCATCGTCTATGGCGTCAACCACGACACGCTGCGCCAGTCGCACCAGATCATCTCCAGCGCATCGTGCACCACTAACTGCCTGGCCCCGGTCGCCCAGGTGCTGCACCGTGAACTGGGTATCGAAAGCGGCCTGATGACCACCATCCATGCCTACACCAACGATCAGAACCTGATCGACGTCTATCACACCGACCCGTACCGCGCGCGCTCGGCCACCCAATCGATGATCCCGAGCAAGACCGGCGCCGCCGAAGCGGTGGGCCTGGTTCTGCCGGAACTGGCGGGCAAGCTTACGGGTATGGCTGTTCGCGTGCCGGTGATCAACGTTTCGCTGGTCGACCTGACCGTCACCCTGAAGCGT…	CTTTTCAAGTACGAAGGCGGTTTGCGTGCGTTCGTTGAATACCTGAACACCAACAAGACGCCGGTCAAC---GAAGTGTTCCACTTCAATGTCCAGCGCGATGACG---GTATCGGCGTCGAGATTGCTCTGCAGTGGAACGACAGCTTCAACGAAAACCTGTTGTGCTTCACCAACAACATTCCACAGCGCGATGGCGGCACTCACCTGGTGGGATTCCGTTCCGCACTGACACGTAACCTGA	TATATCGACCCGGACGACGGCATCGCGCCGCCTGCCG---AAGTCCCTCCGCCCGTCGATCCCAAAG------CCGTCAAGGC---CGAAGGTGC-TGACGATGATGAGGAAGAGTCAGCAGACTCGAGCGACGAAGAAGACGAAGTCGAAAGCGGTCCGGATCCGGTCATCGCCCAGCAGCGTTTCGGCGCGGTTTCCGATCAAATGGAAATCACCCGCAAGGCGCTGAAGAAG---TTCGGTCGCGACGACAAGCACGCCATCGCTGAACTGGTTGCCCTTGCCGAATTGTTCATGCCGATCAAACTGGTTCCAAAGCAGTTTGAAGGTCTGGTCGAGCGCGTCCGTGGTGCCCTCGAGCGTCTTCGTGCTCAGGAACGCGCC	no		>PaveCRAFRUec1	GCCCCCGTCGAGCTGCCAATACTGACCGGTACAGTGGGTCCGGACGTGATCGACGTACGCGGTCTGACCGCCACCGGCCGCTTCACATTTGACCCTGGTTTCATGTCCACGGCCTCTTGCGAGTCGAAGATCACCTACATTGACGGTGACAACGGAATTCTGCTGCACCGCGGCTACCCTATCGAACAACTGGCCGAGCAGTCCGATTACCTCGAGACCTGCTACCTGTTGCTCAACGGCGAGCTGCCAACCGCCGAACAGAAAGCCCAGTTCGTGGCCGTGGTCAAGAACCACACGATGGTTCACGAACAACTCAAGACCTTCTTCAACGGCTTTCGCCGTGACGCCCACCCGATGGCCGTCATGTGCGGTGTAGTCGGCGCGCTGTCGGCGTTCTAC…	GTGATTATCTCAGCACCGGCCAGCGGTGCCGATGCCACCATCGTCTATGGCGTCAACCACGACACGCTGCGCCAGTCGCACCAGATCATCTCCAGCGCATCGTGCACCACTAACTGCCTGGCCCCGGTCGCCCAGGTGCTGCACCGTGAACTGGGTATCGAAAGCGGCCTGATGACCACCATCCATGCCTACACCAACGATCAGAACCTGATCGACGTCTATCACACCGACCCGTACCGCGCGCGCTCGGCCACCCAATCGATGATCCCGAGCAAGACCGGCGCCGCCGAAGCGGTGGGCCTGGTTCTGCCGGAACTGGCGGGCAAGCTTACGGGTATGGCTGTTCGCGTGCCGGTGATCAACGTTTCGCTGGTCGACCTGACCGTCACCCTGAAGCGT…	CTTTTCAAGTACGAAGGCGGTTTGCGTGCGTTCGTTGAATACCTGAACACCAACAAGACGCCGGTCAAC---GAAGTGTTCCACTTCAATGTCCAGCGCGATGACG---GTATCGGCGTCGAGATTGCTCTGCAGTGGAACGACAGCTTCAACGAAAACCTGTTGTGCTTCACCAACAACATTCCACAGCGCGATGGCGGCACTCACCTGGTGGGATTCCGTTCCGCACTGACACGTAACCTGA	TATATCGACCCGGACGACGGCATCGCGCCGCCTGCCG---AAGTCCCTCCGCCCGTCGATCCCAAAG------CCGTCAAGGC---CGAAGGTGC-TGACGATGATGAGGAAGAGTCAGCAGACTCGAGCGACGAAGAAGACGAAGTCGAAAGCGGTCCGGATCCGGTCATCGCCCAGCAGCGTTTCGGCGCGGTTTCCGATCAAATGGAAATCACCCGCAAGGCGCTGAAGAAG---TTCGGTCGCGACGACAAGCACGCCATCGCTGAACTGGTTGCCCTTGCCGAATTGTTCATGCCGATCAAACTGGTTCCAAAGCAGTTTGAAGGTCTGGTCGAGCGCGTCCGTGGTGCCCTCGAGCGTCTTCGTGCTCAGGAACGCGCC	no		PaveCRAFRUec1	CACCGGCCGCTTCACATTTGACCCTGGTTTC-ATGTCCACGGCCTC-TTGCGAGTCGAAGATCACCTACATTGACGGTGACAACGGAATTCTGCTGCACCGCGGCTACCCTATCGAACAACTGGCCGAGCAGTCCGATTACCTCGAGA-CCTGCTACCTGTTGCTCAACGGCGAGCTGCCAACCGCCGAACAGAAAGCCCAGTTCGTGGCCGTGGTCAAGAACCACACGATGGTTCACGAACAACTCAAGACCTTCTTCAACGGCTTTCGCCGTGACGCCCACCCGATGGCCGTCATGTGCGGTGTAGTCGGCGCGCTGTCGGCGTTCTACCACGATTCGCTCGACATCAATAACCCGCAGCACCGCGAAATTTCGGCTGTACGCCTGGTCGCCAAG-A…	no
>PaveCRAFRUec3	PG01b	avellanae	Italy	GCCCCCGTCGAGCTGCCAATACTGACCGGTACAGTGGGTCCGGACGTGATCGACGTACGCGGTCTGACCGCCACCGGCCGCTTCACATTTGACCCTGGTTTCATGTCCACGGCCTCTTGCGAGTCGAAGATCACCTACATTGACGGTGACAACGGAATTCTGCTGCACCGCGGCTACCCTATCGAACAACTGGCCGAGCAGTCCGATTACCTCGAGACCTGCTACCTGTTGCTCAACGGCGAGCTGCCAACCGCCGAACAGAAAGCCCAGTTCGTGGCCGTGGTCAAGAACCACACGATGGTTCACGAACAACTCAAGACCTTCTTCAACGGCTTTCGCCGTGACGCCCACCCGATGGCCGTCATGTGCGGTGTAGTCGGCGCGCTGTCGGCGTTCTAC…	ATGCACCGGTCTGTTCACCAGCCGCGACAAGGCTGCCGCACACCTGACCGCCGGCGCCCGCAAGGTGATTATCTCAGCACCGGCCAGCGGTGCCGATGCCACCATCGTCTATGGCGTCAACCACGACACGCTGCGCCAGTCGCACCAGATCATCTCCAGCGCATCGTGCACCACTAACTGCCTGGCCCCGGTCGCCCAGGTGCTGCACCGTGAACTGGGTATCGAAAGCGGCCTGATGACCACCATCCATGCCTACACCAACGATCAGAACCTGATCGACGTCTATCACACCGACCCGTACCGCGCGCGCTCGGCCACCCAATCGATGATCCCGAGCAAGACCGGCGCCGCCGAAGCGGTGGGCCTGGTTCTGCCGGAACTGGCGGGCAAGCTTACGGG…	TTGCTGACAGTACGTCGCAGCGGCAAGATCTGGGAACAGACCTACATTCACGGTGTTCCACAAGAGCCGATGAAAATCGTTGGCGAAAGCGACAGCACCGGTACCCAGATCCACTTCAAGCCATCTGCTGACACCTTCAAGAATATCCACTTCAGCTGGGACATTCTGGCCAAGCGGATTCGTGAACTGTCGTTCCTGAACTCCGGTGTTGGCATCGTCCTCAAGGACGAGCGTAGCGGCAAGGAAGAACTTTTCAAGTACGAAGGCGGTTTGCGTGCGTTCGTTGAATACCTGAACACCAACAAGACGCCGGTCAACGAAGTGTTCCACTTCAATGTCCAGCGCGATGACGGTATCGGCGTCGAGATTGCTCTGCAGTGGAACGACAGCTTCAACGAA…	CTCCGACGTTCTCAGCGGCTATATCGACCCGGACGACGGCATCGCGCCGCCTGCCGAAGTCCCTCCGCCCGTCGATCCCAAAGCCGTCAAGGCCGAAGGTGCTGACGATGATGAGGAAGAGTCAGCAGACTCGAGCGACGAAGAAGACGAAGTCGAAAGCGGTCCGGATCCGGTCATCGCCCAGCAGCGTTTCGCGCGGTTTCCGATCAAATGGAAATCACCCGCAAGGCGCTGAAGAAGTTCGGTCGCGACGACAAGCACGCCATCGCTGAACTGGTTGCCCTTGCCGAATTGTTCATGCCGATCAAACTGGTTCCAAAGCAGTTTGAAGGTCTGGTCGAGCGCGTCCGTGGTGCCCTCGAGCGTCTTCGTGCTCAGGAACGCGCCATCATGCAGTTG…	no			>PaveCRAFRUec2	GCCCCCGTCGAGCTGCCAATACTGACCGGTACAGTGGGTCCGGACGTGATCGACGTACGCGGTCTGACCGCCACCGGCCGCTTCACATTTGACCCTGGTTTCATGTCCACGGCCTCTTGCGAGTCGAAGATCACCTACATTGACGGTGACAACGGAATTCTGCTGCACCGCGGCTACCCTATCGAACAACTGGCCGAGCAGTCCGATTACCTCGAGACCTGCTACCTGTTGCTCAACGGCGAGCTGCCAACCGCCGAACAGAAAGCCCAGTTCGTGGCCGTGGTCAAGAACCACACGATGGTTCACGAACAACTCAAGACCTTCTTCAACGGCTTTCGCCGTGACGCCCACCCGATGGCCGTCATGTGCGGTGTAGTCGGCGCGCTGTCGGCGTTCTAC…	GTGATTATCTCAGCACCGGCCAGCGGTGCCGATGCCACCATCGTCTATGGCGTCAACCACGACACGCTGCGCCAGTCGCACCAGATCATCTCCAGCGCATCGTGCACCACTAACTGCCTGGCCCCGGTCGCCCAGGTGCTGCACCGTGAACTGGGTATCGAAAGCGGCCTGATGACCACCATCCATGCCTACACCAACGATCAGAACCTGATCGACGTCTATCACACCGACCCGTACCGCGCGCGCTCGGCCACCCAATCGATGATCCCGAGCAAGACCGGCGCCGCCGAAGCGGTGGGCCTGGTTCTGCCGGAACTGGCGGGCAAGCTTACGGGTATGGCTGTTCGCGTGCCGGTGATCAACGTTTCGCTGGTCGACCTGACCGTCACCCTGAAGCGT…	CTTTTCAAGTACGAAGGCGGTTTGCGTGCGTTCGTTGAATACCTGAACACCAACAAGACGCCGGTCAAC---GAAGTGTTCCACTTCAATGTCCAGCGCGATGACG---GTATCGGCGTCGAGATTGCTCTGCAGTGGAACGACAGCTTCAACGAAAACCTGTTGTGCTTCACCAACAACATTCCACAGCGCGATGGCGGCACTCACCTGGTGGGATTCCGTTCCGCACTGACACGTAACCTGA	TATATCGACCCGGACGACGGCATCGCGCCGCCTGCCG---AAGTCCCTCCGCCCGTCGATCCCAAAG------CCGTCAAGGC---CGAAGGTGC-TGACGATGATGAGGAAGAGTCAGCAGACTCGAGCGACGAAGAAGACGAAGTCGAAAGCGGTCCGGATCCGGTCATCGCCCAGCAGCGTTTCGGCGCGGTTTCCGATCAAATGGAAATCACCCGCAAGGCGCTGAAGAAG---TTCGGTCGCGACGACAAGCACGCCATCGCTGAACTGGTTGCCCTTGCCGAATTGTTCATGCCGATCAAACTGGTTCCAAAGCAGTTTGAAGGTCTGGTCGAGCGCGTCCGTGGTGCCCTCGAGCGTCTTCGTGCTCAGGAACGCGCC	no		>PaveCRAFRUec2	GCCCCCGTCGAGCTGCCAATACTGACCGGTACAGTGGGTCCGGACGTGATCGACGTACGCGGTCTGACCGCCACCGGCCGCTTCACATTTGACCCTGGTTTCATGTCCACGGCCTCTTGCGAGTCGAAGATCACCTACATTGACGGTGACAACGGAATTCTGCTGCACCGCGGCTACCCTATCGAACAACTGGCCGAGCAGTCCGATTACCTCGAGACCTGCTACCTGTTGCTCAACGGCGAGCTGCCAACCGCCGAACAGAAAGCCCAGTTCGTGGCCGTGGTCAAGAACCACACGATGGTTCACGAACAACTCAAGACCTTCTTCAACGGCTTTCGCCGTGACGCCCACCCGATGGCCGTCATGTGCGGTGTAGTCGGCGCGCTGTCGGCGTTCTAC…	GTGATTATCTCAGCACCGGCCAGCGGTGCCGATGCCACCATCGTCTATGGCGTCAACCACGACACGCTGCGCCAGTCGCACCAGATCATCTCCAGCGCATCGTGCACCACTAACTGCCTGGCCCCGGTCGCCCAGGTGCTGCACCGTGAACTGGGTATCGAAAGCGGCCTGATGACCACCATCCATGCCTACACCAACGATCAGAACCTGATCGACGTCTATCACACCGACCCGTACCGCGCGCGCTCGGCCACCCAATCGATGATCCCGAGCAAGACCGGCGCCGCCGAAGCGGTGGGCCTGGTTCTGCCGGAACTGGCGGGCAAGCTTACGGGTATGGCTGTTCGCGTGCCGGTGATCAACGTTTCGCTGGTCGACCTGACCGTCACCCTGAAGCGT…	CTTTTCAAGTACGAAGGCGGTTTGCGTGCGTTCGTTGAATACCTGAACACCAACAAGACGCCGGTCAAC---GAAGTGTTCCACTTCAATGTCCAGCGCGATGACG---GTATCGGCGTCGAGATTGCTCTGCAGTGGAACGACAGCTTCAACGAAAACCTGTTGTGCTTCACCAACAACATTCCACAGCGCGATGGCGGCACTCACCTGGTGGGATTCCGTTCCGCACTGACACGTAACCTGA	TATATCGACCCGGACGACGGCATCGCGCCGCCTGCCG---AAGTCCCTCCGCCCGTCGATCCCAAAG------CCGTCAAGGC---CGAAGGTGC-TGACGATGATGAGGAAGAGTCAGCAGACTCGAGCGACGAAGAAGACGAAGTCGAAAGCGGTCCGGATCCGGTCATCGCCCAGCAGCGTTTCGGCGCGGTTTCCGATCAAATGGAAATCACCCGCAAGGCGCTGAAGAAG---TTCGGTCGCGACGACAAGCACGCCATCGCTGAACTGGTTGCCCTTGCCGAATTGTTCATGCCGATCAAACTGGTTCCAAAGCAGTTTGAAGGTCTGGTCGAGCGCGTCCGTGGTGCCCTCGAGCGTCTTCGTGCTCAGGAACGCGCC	no		PaveCRAFRUec2	CACCGGCCGCTTCACATTTGACCCTGGTTTC-ATGTCCACGGCCTC-TTGCGAGTCGAAGATCACCTACATTGACGGTGACAACGGAATTCTGCTGCACCGCGGCTACCCTATCGAACAACTGGCCGAGCAGTCCGATTACCTCGAGA-CCTGCTACCTGTTGCTCAACGGCGAGCTGCCAACCGCCGAACAGAAAGCCCAGTTCGTGGCCGTGGTCAAGAACCACACGATGGTTCACGAACAACTCAAGACCTTCTTCAACGGCTTTCGCCGTGACGCCCACCCGATGGCCGTCATGTGCGGTGTAGTCGGCGCGCTGTCGGCGTTCTACCACGATTCGCTCGACATCAATAACCCGCAGCACCGCGAAATTTCGGCTGTACGCCTGGTCGCCAAG-A…	no
>PavBPIC641	PG01b	avellanae	Greece	nd	GCACACCTGACCGCCGGCGCCCGCAAGGTGATTATCTCAGCACCGGCCAGCGGTGCCGATGCCACCATCGTCTATGGCGTCAACCACGACACGCTGCGCCAGTCGCACCAGATCATCTCCAGCGCATCGTGCACCACTAACTGCCTGGCCCCGGTCGCCCAGGTGCTGCACCGTGAACTGGGTATCGAAAGCGGCCTGATGACCACCATCCATGCCTACACCAACGATCAGAACCTGATCGACGTCTATCACACCGACCCGTACCGCGCGCGCTCGGCCACCCAATCGATGATCCCGAGCAAGACCGGCGCCGCCGAAGCGGTGGGCCTGGTTCTGCCGGAACTGGCGGGCAAGCTTACGGGTATGGCTGTTCGCGTGCCGGTGATCAACGTTTCGCTG…	TTGCTGACAGTACGTCGCAGCGGCAAGATCTGGGAACAGACCTACATTCACGGTGTTCCACAAGAGCCGATGAAAATCGTTGGCGAAAGCGACAGCACCGGTACCCAGATCCACTTCAAGCCATCTGCTGACACCTTCAAGAATATCCACTTCAGCTGGGACATTCTGGCCAAGCGGATTCGTGAACTGTCGTTCCTGAACTCCGGTGTTGGCATCGTCCTCAAGGACGAGCGTAGCGGCAAGGAAGAACTTTTCAAGTACGAAGGCGGTTTGCGTGCGTTCGTTGAATACCTGAACACCAACAAGACGCCGGTCAAC---GAAGTGTTCCACTTCAATGTCCAGCGCGATGACG---GTATCGGCGTCGAGATTGCTCTGCAGTGGAACGACAGCTTC…	TATATCGACCCGGACGACGGCATCGCGCCGCCTGCCG---AAGTCCCTCCGCCCGTCGATCCCAAAGCCGTCAAGGCCGAAGGTGCTGACGATGATGAGGAAGAGTCAGCAGACTCGAGCGACGAAGAAGACGAAGTCGAAAGCGGTCCGGATCCGGTCATCGCCCAGCAGCGTTTCGGCGCGGTTTCCGATCAAATGGAAATCACCCGCAAGGCGCTGAAGAAG---TTCGGTCGCGACGACAAGCACGCCATCGCTGAACTGGTTGCCCTTGCCGAATTGTTCATGCCGATCAAACTGGTTCCAAAGCAGTTTGAAGGTCTGGTCGAGCGCGTCCGTGGTGCCCTCGAGCGTCTTCGTGCTCAGGAACGCGCCATCATGCAGTTGTGCGTACGTGAT…	no			>PaveCRAFRUec3	GCCCCCGTCGAGCTGCCAATACTGACCGGTACAGTGGGTCCGGACGTGATCGACGTACGCGGTCTGACCGCCACCGGCCGCTTCACATTTGACCCTGGTTTCATGTCCACGGCCTCTTGCGAGTCGAAGATCACCTACATTGACGGTGACAACGGAATTCTGCTGCACCGCGGCTACCCTATCGAACAACTGGCCGAGCAGTCCGATTACCTCGAGACCTGCTACCTGTTGCTCAACGGCGAGCTGCCAACCGCCGAACAGAAAGCCCAGTTCGTGGCCGTGGTCAAGAACCACACGATGGTTCACGAACAACTCAAGACCTTCTTCAACGGCTTTCGCCGTGACGCCCACCCGATGGCCGTCATGTGCGGTGTAGTCGGCGCGCTGTCGGCGTTCTAC…	GTGATTATCTCAGCACCGGCCAGCGGTGCCGATGCCACCATCGTCTATGGCGTCAACCACGACACGCTGCGCCAGTCGCACCAGATCATCTCCAGCGCATCGTGCACCACTAACTGCCTGGCCCCGGTCGCCCAGGTGCTGCACCGTGAACTGGGTATCGAAAGCGGCCTGATGACCACCATCCATGCCTACACCAACGATCAGAACCTGATCGACGTCTATCACACCGACCCGTACCGCGCGCGCTCGGCCACCCAATCGATGATCCCGAGCAAGACCGGCGCCGCCGAAGCGGTGGGCCTGGTTCTGCCGGAACTGGCGGGCAAGCTTACGGGTATGGCTGTTCGCGTGCCGGTGATCAACGTTTCGCTGGTCGACCTGACCGTCACCCTGAAGCGT…	CTTTTCAAGTACGAAGGCGGTTTGCGTGCGTTCGTTGAATACCTGAACACCAACAAGACGCCGGTCAAC---GAAGTGTTCCACTTCAATGTCCAGCGCGATGACG---GTATCGGCGTCGAGATTGCTCTGCAGTGGAACGACAGCTTCAACGAAAACCTGTTGTGCTTCACCAACAACATTCCACAGCGCGATGGCGGCACTCACCTGGTGGGATTCCGTTCCGCACTGACACGTAACCTGA	TATATCGACCCGGACGACGGCATCGCGCCGCCTGCCG---AAGTCCCTCCGCCCGTCGATCCCAAAG------CCGTCAAGGC---CGAAGGTGC-TGACGATGATGAGGAAGAGTCAGCAGACTCGAGCGACGAAGAAGACGAAGTCGAAAGCGGTCCGGATCCGGTCATCGCCCAGCAGCGTTTCGGCGCGGTTTCCGATCAAATGGAAATCACCCGCAAGGCGCTGAAGAAG---TTCGGTCGCGACGACAAGCACGCCATCGCTGAACTGGTTGCCCTTGCCGAATTGTTCATGCCGATCAAACTGGTTCCAAAGCAGTTTGAAGGTCTGGTCGAGCGCGTCCGTGGTGCCCTCGAGCGTCTTCGTGCTCAGGAACGCGCC	no		>PaveCRAFRUec3	GCCCCCGTCGAGCTGCCAATACTGACCGGTACAGTGGGTCCGGACGTGATCGACGTACGCGGTCTGACCGCCACCGGCCGCTTCACATTTGACCCTGGTTTCATGTCCACGGCCTCTTGCGAGTCGAAGATCACCTACATTGACGGTGACAACGGAATTCTGCTGCACCGCGGCTACCCTATCGAACAACTGGCCGAGCAGTCCGATTACCTCGAGACCTGCTACCTGTTGCTCAACGGCGAGCTGCCAACCGCCGAACAGAAAGCCCAGTTCGTGGCCGTGGTCAAGAACCACACGATGGTTCACGAACAACTCAAGACCTTCTTCAACGGCTTTCGCCGTGACGCCCACCCGATGGCCGTCATGTGCGGTGTAGTCGGCGCGCTGTCGGCGTTCTAC…	GTGATTATCTCAGCACCGGCCAGCGGTGCCGATGCCACCATCGTCTATGGCGTCAACCACGACACGCTGCGCCAGTCGCACCAGATCATCTCCAGCGCATCGTGCACCACTAACTGCCTGGCCCCGGTCGCCCAGGTGCTGCACCGTGAACTGGGTATCGAAAGCGGCCTGATGACCACCATCCATGCCTACACCAACGATCAGAACCTGATCGACGTCTATCACACCGACCCGTACCGCGCGCGCTCGGCCACCCAATCGATGATCCCGAGCAAGACCGGCGCCGCCGAAGCGGTGGGCCTGGTTCTGCCGGAACTGGCGGGCAAGCTTACGGGTATGGCTGTTCGCGTGCCGGTGATCAACGTTTCGCTGGTCGACCTGACCGTCACCCTGAAGCGT…	CTTTTCAAGTACGAAGGCGGTTTGCGTGCGTTCGTTGAATACCTGAACACCAACAAGACGCCGGTCAAC---GAAGTGTTCCACTTCAATGTCCAGCGCGATGACG---GTATCGGCGTCGAGATTGCTCTGCAGTGGAACGACAGCTTCAACGAAAACCTGTTGTGCTTCACCAACAACATTCCACAGCGCGATGGCGGCACTCACCTGGTGGGATTCCGTTCCGCACTGACACGTAACCTGA	TATATCGACCCGGACGACGGCATCGCGCCGCCTGCCG---AAGTCCCTCCGCCCGTCGATCCCAAAG------CCGTCAAGGC---CGAAGGTGC-TGACGATGATGAGGAAGAGTCAGCAGACTCGAGCGACGAAGAAGACGAAGTCGAAAGCGGTCCGGATCCGGTCATCGCCCAGCAGCGTTTCGGCGCGGTTTCCGATCAAATGGAAATCACCCGCAAGGCGCTGAAGAAG---TTCGGTCGCGACGACAAGCACGCCATCGCTGAACTGGTTGCCCTTGCCGAATTGTTCATGCCGATCAAACTGGTTCCAAAGCAGTTTGAAGGTCTGGTCGAGCGCGTCCGTGGTGCCCTCGAGCGTCTTCGTGCTCAGGAACGCGCC	no		PaveCRAFRUec3	CACCGGCCGCTTCACATTTGACCCTGGTTTC-ATGTCCACGGCCTC-TTGCGAGTCGAAGATCACCTACATTGACGGTGACAACGGAATTCTGCTGCACCGCGGCTACCCTATCGAACAACTGGCCGAGCAGTCCGATTACCTCGAGA-CCTGCTACCTGTTGCTCAACGGCGAGCTGCCAACCGCCGAACAGAAAGCCCAGTTCGTGGCCGTGGTCAAGAACCACACGATGGTTCACGAACAACTCAAGACCTTCTTCAACGGCTTTCGCCGTGACGCCCACCCGATGGCCGTCATGTGCGGTGTAGTCGGCGCGCTGTCGGCGTTCTACCACGATTCGCTCGACATCAATAACCCGCAGCACCGCGAAATTTCGGCTGTACGCCTGGTCGCCAAG-A…	no
>PavBPIC631	PG01b	avellanae	Greece	CACCGGCCGCTTCACATTTGACCCTGGTTTC-ATGTCCACGGCCTC-TTGCGAGTCGAAGATCACCTACATTGACGGTGACAACGGAATTCTGCTGCACCGCGGCTACCCTATCGAACAACTGGCCGAGCAGTCCGATTACCTCGAGA-CCTGCTACCTGTTGCTCAACGGCGAGCTGCCAACCGCCGAACAGAAAGCCCAGTTCGTGGCCGTGGTCAAGAACCACACGATGGTTCACGAACAACTCAAGACCTTCTTCAACGGCTTTCGCCGTGACGCCCACCCGATGGCCGTCATGTGCGGTGTAGTCGGCGCGCTGTCGGCGTTCTACCACGATTCGCTCGACATCAATAACCCGCAGCACCGCGAAATTTCGGCTGTACGCCTGGTCGCCAAG-A…	ATGCACCGGTCTGTTCACCAGCCGCGACAAGGCTGCCGCACACCTGACCGCCGGCGCCCGCAAGGTGATTATCTCAGCACCGGCCAGCGGTGCCGATGCCACCATCGTCTATGGCGTCAACCACGACACGCTGCGCCAGTCGCACCAGATCATCTCCAGCGCATCGTGCACCACTAACTGCCTGGCCCCGGTCGCCCAGGTGCTGCACCGTGAACTGGGTATCGAAAGCGGCCTGATGACCACCATCCATGCCTACACCAACGATCAGAACCTGATCGACGTCTATCACACCGACCCGTACCGCGCGCGCTCGGCCACCCAATCGATGATCCCGAGCAAGACCGGCGCCGCCGAAGCGGTGGGCCTGGTTCTGCCGGAACTGGCGGGCAAGCTTACGGG…	CTTTTCAAGTACGAAGGCGGTTTGCGTGCGTTCGTTGAATACCTGAACACCAACAAGACGCCGGTCAACGAAGTGTTCCACTTCAATGTCCAGCGCGATGACGGTATCGGCGTCGAGATTGCTCTGCAGTGGAACGACAGCTTCAACGAAAACCTGTTGTGCTTCACCAACAACATTCCACAGCGCGATGGCGGCACTCACCTGGTGGGATTCCGTTCCGCACTGACACGTAACCTGAACAACTACATCGAGCAGGAAGGTCTGGCCAAGAAGCACAAGGTCGCGACCACCGGTGACGATGCGCGCGAAGGTCTGACTGCAATTATCTCGGTCAAAGTACCTGATCCGAAGTTCAGCTCGCAGACCAAAGACAAGCTGGTTTCGTCCGAAGTCAAAACT…	TCGCCAAACGTATCGAAGAAGGCATCCGTGAAGTGATGGGCGCAATTGCGCACTTCCCAGGCACGGTTGACCATATTCTCTCCGAATACACACGTGTCACCAGCGAAGGCGGTCGTCTCTCCGACGTTCTCAGCGGCTATATCGACCCGGACGACGGCATCGCGCCGCCTGCCGAAGTCCCTCCGCCCGTCGATCCCAAAGCCGTCAAGGCCGAAGGTGCTGACGATGATGAGGAAGAGTCAGCAGACTCGAGCGACGAAGAAGACGAAGTCGAAAGCGGTCCGGATCCGGTCATCGCCCAGCAGCGTTTCGGCGCGGTTTCCGATCAAATGGAAATCACCCGCAAGGCGCTGAAGAAGTTCGGTCGCGACGACAAGCACGCCATCGCTGAACTGGTTG…	no			>PavBPIC641	nd	GTGATTATCTCAGCACCGGCCAGCGGTGCCGATGCCACCATCGTCTATGGCGTCAACCACGACACGCTGCGCCAGTCGCACCAGATCATCTCCAGCGCATCGTGCACCACTAACTGCCTGGCCCCGGTCGCCCAGGTGCTGCACCGTGAACTGGGTATCGAAAGCGGCCTGATGACCACCATCCATGCCTACACCAACGATCAGAACCTGATCGACGTCTATCACACCGACCCGTACCGCGCGCGCTCGGCCACCCAATCGATGATCCCGAGCAAGACCGGCGCCGCCGAAGCGGTGGGCCTGGTTCTGCCGGAACTGGCGGGCAAGCTTACGGGTATGGCTGTTCGCGTGCCGGTGATCAACGTTTCGCTGGTCGACCTGACCGTCACCCTGAAGCGT…	CTTTTCAAGTACGAAGGCGGTTTGCGTGCGTTCGTTGAATACCTGAACACCAACAAGACGCCGGTCAAC---GAAGTGTTCCACTTCAATGTCCAGCGCGATGACG---GTATCGGCGTCGAGATTGCTCTGCAGTGGAACGACAGCTTCAACGAAAACCTGTTGTGCTTCACCAACAACATTCCACAGCGCGATGGCGGCACTCACCTGGTGGGATTCCGTTCCGCACTGACACGTAACCTGA	TATATCGACCCGGACGACGGCATCGCGCCGCCTGCCG---AAGTCCCTCCGCCCGTCGATCCCAAAG------CCGTCAAGGC---CGAAGGTGC-TGACGATGATGAGGAAGAGTCAGCAGACTCGAGCGACGAAGAAGACGAAGTCGAAAGCGGTCCGGATCCGGTCATCGCCCAGCAGCGTTTCGGCGCGGTTTCCGATCAAATGGAAATCACCCGCAAGGCGCTGAAGAAG---TTCGGTCGCGACGACAAGCACGCCATCGCTGAACTGGTTGCCCTTGCCGAATTGTTCATGCCGATCAAACTGGTTCCAAAGCAGTTTGAAGGTCTGGTCGAGCGCGTCCGTGGTGCCCTCGAGCGTCTTCGTGCTCAGGAACGCGCC	no		>PavBPIC631	CACCGGCCGCTTCACATTTGACCCTGGTTTC-ATGTCCACGGCCTC-TTGCGAGTCGAAGATCACCTACATTGACGGTGACAACGGAATTCTGCTGCACCGCGGCTACCCTATCGAACAACTGGCCGAGCAGTCCGATTACCTCGAGA-CCTGCTACCTGTTGCTCAACGGCGAGCTGCCAACCGCCGAACAGAAAGCCCAGTTCGTGGCCGTGGTCAAGAACCACACGATGGTTCACGAACAACTCAAGACCTTCTTCAACGGCTTTCGCCGTGACGCCCACCCGATGGCCGTCATGTGCGGTGTAGTCGGCGCGCTGTCGGCGTTCTACCACGATTCGCTCGACATCAATAACCCGCAGCACCGCGAAATTTCGGCTGTACGCCTGGTCGCCAAG-A…	GTGATTATCTCAGCACCGGCCAGCGGTGCCGATGCCACCATCGTCTATGGCGTCAACCACGACACGCTGCGCCAGTCGCACCAGATCATCTCCAGCGCATCGTGCACCACTAACTGCCTGGCCCCGGTCGCCCAGGTGCTGCACCGTGAACTGGGTATCGAAAGCGGCCTGATGACCACCATCCATGCCTACACCAACGATCAGAACCTGATCGACGTCTATCACACCGACCCGTACCGCGCGCGCTCGGCCACCCAATCGATGATCCCGAGCAAGACCGGCGCCGCCGAAGCGGTGGGCCTGGTTCTGCCGGAACTGGCGGGCAAGCTTACGGGTATGGCTGTTCGCGTGCCGGTGATCAACGTTTCGCTGGTCGACCTGACCGTCACCCTGAAGCGT…	CTTTTCAAGTACGAAGGCGGTTTGCGTGCGTTCGTTGAATACCTGAACACCAACAAGACGCCGGTCAAC---GAAGTGTTCCACTTCAATGTCCAGCGCGATGACG---GTATCGGCGTCGAGATTGCTCTGCAGTGGAACGACAGCTTCAACGAAAACCTGTTGTGCTTCACCAACAACATTCCACAGCGCGATGGCGGCACTCACCTGGTGGGATTCCGTTCCGCACTGACACGTAACCTGA	TATATCGACCCGGACGACGGCATCGCGCCGCCTGCCG---AAGTCCCTCCGCCCGTCGATCCCAAAG------CCGTCAAGGC---CGAAGGTGC-TGACGATGATGAGGAAGAGTCAGCAGACTCGAGCGACGAAGAAGACGAAGTCGAAAGCGGTCCGGATCCGGTCATCGCCCAGCAGCGTTTCGGCGCGGTTTCCGATCAAATGGAAATCACCCGCAAGGCGCTGAAGAAG---TTCGGTCGCGACGACAAGCACGCCATCGCTGAACTGGTTGCCCTTGCCGAATTGTTCATGCCGATCAAACTGGTTCCAAAGCAGTTTGAAGGTCTGGTCGAGCGCGTCCGTGGTGCCCTCGAGCGTCTTCGTGCTCAGGAACGCGCC	no		PavBPIC631	CACCGGCCGCTTCACATTTGACCCTGGTTTC-ATGTCCACGGCCTC-TTGCGAGTCGAAGATCACCTACATTGACGGTGACAACGGAATTCTGCTGCACCGCGGCTACCCTATCGAACAACTGGCCGAGCAGTCCGATTACCTCGAGA-CCTGCTACCTGTTGCTCAACGGCGAGCTGCCAACCGCCGAACAGAAAGCCCAGTTCGTGGCCGTGGTCAAGAACCACACGATGGTTCACGAACAACTCAAGACCTTCTTCAACGGCTTTCGCCGTGACGCCCACCCGATGGCCGTCATGTGCGGTGTAGTCGGCGCGCTGTCGGCGTTCTACCACGATTCGCTCGACATCAATAACCCGCAGCACCGCGAAATTTCGGCTGTACGCCTGGTCGCCAAG-A…	no
>PavISH1	PG01b	avellanae	Italy	nd	GCACACCTGACCGCCGGCGCCCGCAAGGTGATTATCTCAGCACCGGCCAGCGGTGCCGATGCCACCATCGTCTATGGCGTCAACCACGACACGCTGCGCCAGTCGCACCAGATCATCTCCAGCGCATCGTGCACCACTAACTGCCTGGCCCCGGTCGCCCAGGTGCTGCACCGTGAACTGGGTATCGAAAGCGGCCTGATGACCACCATCCATGCCTACACCAACGATCAGAACCTGATCGACGTCTATCACACCGACCCGTACCGCGCGCGCTCGGCCACCCAATCGATGATCCCGAGCAAGACCGGCGCCGCCGAAGCGGTGGGCCTGGTTCTGCCGGAACTGGCGGGCAAGCTTACGGGTATGGCTGTTCGCGTGCCGGTGATCAACGTTTCGCTG…	TTGCTGACAGTACGTCGCAGCGGCAAGATCTGGGAACAGACCTACATTCACGGTGTTCCACAAGAGCCGATGAAAATCGTTGGCGAAAGCGACAGCACCGGTACCCAGATCCACTTCAAGCCATCTGCTGACACCTTCAAGAATATCCACTTCAGCTGGGACATTCTGGCCAAGCGGATTCGTGAACTGTCGTTCCTGAACTCCGGTGTTGGCATCGTCCTCAAGGACGAGCGTAGCGGCAAGGAAGAACTTTTCAAGTACGAAGGCGGTTTGCGTGCGTTCGTTGAATACCTGAACACCAACAAGACGCCGGTCAAC---GAAGTGTTCCACTTCAATGTCCAGCGCGATGACG---GTATCGGCGTCGAGATTGCTCTGCAGTGGAACGACAGCTTC…	TATATCGACCCGGACGACGGCATCGCGCCGCCTGCCG---AAGTCCCTCCGCCCGTCGATCCCAAAGCCGTCAAGGCCGAAGGTGCTGACGATGATGAGGAAGAGTCAGCAGACTCGAGCGACGAAGAAGACGAAGTCGAAAGCGGTCCGGATCCGGTCATCGCCCAGCAGCGTTTCGGCGCGGTTTCCGATCAAATGGAAATCACCCGCAAGGCGCTGAAGAAG---TTCGGTCGCGACGACAAGCACGCCATCGCTGAACTGGTTGCCCTTGCCGAATTGTTCATGCCGATCAAACTGGTTCCAAAGCAGTTTGAAGGTCTGGTCGAGCGCGTCCGTGGTGCCCTCGAGCGTCTTCGTGCTCAGGAACGCGCCATCATGCAGTTGTGCGTACGTGAT…	no			>PavBPIC665		GTGATTATCTCCGCGCCAGCCAGCGGTGCCGATGCCACCATCGTCTATGGTGTCAACCACGACACGCTGCGCCAGTCGCACCAGATCATCTCCAGCGCCTCGTGCACCACCAACTGCCTGGCCCCGGTCGCTCAAGTGCTGCATCGCGAGCTGGGCATTGAAAACGGTCTGATGACCACCATTCATGCCTACACCAACGACCAGAACCTGATCGATGTCTATCACACCGATCCGTACCGCGCCCGCTCGGCCACGCAATCGATGATCCCGAGCAAGACCGGCGCTGCCGAAGCGGTAGGTCTGGTACTGCCGGAGCTGGCAGGCAAACTCACCGGCATGGCTGTGCGCGTACCGGTCATCAACGTTTCGCTGGTCGACCTGACCGTGACCCTGAAGCGC…	TTGTTCAAATACGAAGGCGGTCTGCGCGCGTTCGTTGAGTACCTGAACACCAACAAAACACCGGTTAAC---GAAGTGTTCCACTTCAACATCCAGCGTGATGACG---GTATCGGTGTCGAGATTGCTTTGCAGTGGAACGACAGCTTCAACGAGAACCTGCTGTGCTTCACCAACAACATTCCGCAGCGTGATGGCGGTACTCACCTGGTGGGTTTCCGTTCTGCGCTGACGCGTAACCTGA	TATATCGACCCGGACGACGGCATTGCGCCGCCTGCCG---AAGTCCCGCCGCCTGTCGACCCCAAAG------CCGTCAAGGC---CGAGGGTGC-CGATGACGACGAAGAAGAGTCGGCAGACGCCAGCGACGAAGAAGACGAAGTCGAGAGCGGTCCTGATCCGGTCATCGCCCAGCAGCGCTTCGGTGCGGTTTCCGATCAAATGGAAATCACCCGCAAGGCCTTGAAGAAG---TTTGGTCGCGACGACAAGCACGCCATTGCCGAAATGGTTGCACTGGCCGAACTGTTCATGCCGATCAAACTGGTTCCAAAACAGTTTGAAGGTCTGGTAGAGCGTGTACGCGGTGCTCTTGAGCGTCTTCGTGCTCAGGAACGCGCC	no		>PaVT2	GCCCCCGTCGAGCTGCCAATACTGACCGGTACAGTGGGTCCGGACGTGATCGACGTACGCGGTCTGACCGCCACCGGCCGCTTCACATTTGACCCTGGTTTCATGTCCACGGCCTCTTGCGAGTCGAAGATCACCTACATTGACGGTGACAACGGAATTCTGCTGCACCGCGGCTACCCTATCGAACAACTGGCCGAGCAGTCCGATTACCTCGAGACCTGCTACCTGTTGCTCAACGGCGAGCTGCCAACCGCCGAACAGAAAGCCCAGTTCGTGGCCGTGGTCAAGAACCACACGATGGTTCACGAACAACTCAAGACCTTCTTCAACGGCTTTCGCCGTGACGCCCACCCGATGGCCGTCATGTGCGGTGTAGTCGGCGCGCTGTCGGCGTTCTAC…	GTGATTATCTCAGCACCGGCCAGCGGTGCCGATGCCACCATCGTCTATGGCGTCAACCACGACACGCTGCGCCAGTCGCACCAGATCATCTCCAGCGCATCGTGCACCACTAACTGCCTGGCCCCGGTCGCCCAGGTGCTGCACCGTGAACTGGGTATCGAAAGCGGCCTGATGACCACCATCCATGCCTACACCAACGATCAGAACCTGATCGACGTCTATCACACCGACCCGTACCGCGCGCGCTCGGCCACCCAATCGATGATCCCGAGCAAGACCGGCGCCGCCGAAGCGGTGGGCCTGGTTCTGCCGGAACTGGCGGGCAAGCTTACGGGTATGGCTGTTCGCGTGCCGGTGATCAACGTTTCGCTGGTCGACCTGACCGTCACCCTGAAGCGT…	CTTTTCAAGTACGAAGGCGGTTTGCGTGCGTTCGTTGAATACCTGAACACCAACAAGACGCCGGTCAAC---GAAGTGTTCCACTTCAATGTCCAGCGCGATGACG---GTATCGGCGTCGAGATTGCTCTGCAGTGGAACGACAGCTTCAACGAAAACCTGTTGTGCTTCACCAACAACATTCCACAGCGCGACGGCGGCACTCACCTGGTGGGATTCCGTTCCGCATTGACACGTAACCTGA	TATATCGACCCGGACGACGGCATCGCGCCGCCTGCCG---AAGTCCCTCCGCCCGTCGATCCCAAAG------CCGTCAAGGC---CGAAGGTGC-TGACGATGATGAGGAAGAGTCAGCAGACTCGAGCGACGAAGAAGACGAAGTCGAAAGCGGTCCGGATCCGGTCATCGCCCAGCAGCGTTTCGGCGCGGTTTCCGATCAAATGGAAATCACCCGCAAGGCGCTGAAGAAG---TTCGGTCGCGACGACAAGCACGCCATCGCTGAACTGGTTGCCCTTGCCGAATTGTTCATGCCGATCAAACTGGTTCCAAAGCAGTTTGAAGGTCTGGTCGAGCGCGTCCGTGGTGCCCTCGAGCGTCTTCGTGCTCAGGAACGCGCC	no		PaVT2	CACCGGCCGCTTCACATTTGACCCTGGTTTC-ATGTCCACGGCCTC-TTGCGAGTCGAAGATCACCTACATTGACGGTGACAACGGAATTCTGCTGCACCGCGGCTACCCTATCGAACAACTGGCCGAGCAGTCCGATTACCTCGAGA-CCTGCTACCTGTTGCTCAACGGCGAGCTGCCAACCGCCGAACAGAAAGCCCAGTTCGTGGCCGTGGTCAAGAACCACACGATGGTTCACGAACAACTCAAGACCTTCTTCAACGGCTTTCGCCGTGACGCCCACCCGATGGCCGTCATGTGCGGTGTAGTCGGCGCGCTGTCGGCGTTCTACCACGATTCGCTCGACATCAATAACCCGCAGCACCGCGAAATTTCGGCTGTACGCCTGGTCGCCAAG-A…	no
>PavISH2	PG01b	avellanae	Italy	nd	GCACACCTGACCGCCGGCGCCCGCAAGGTGATTATCTCAGCACCGGCCAGCGGTGCCGATGCCACCATCGTCTATGGCGTCAACCACGACACGCTGCGCCAGTCGCACCAGATCATCTCCAGCGCATCGTGCACCACTAACTGCCTGGCCCCGGTCGCCCAGGTGCTGCACCGTGAACTGGGTATCGAAAGCGGCCTGATGACCACCATCCATGCCTACACCAACGATCAGAACCTGATCGACGTCTATCACACCGACCCGTACCGCGCGCGCTCGGCCACCCAATCGATGATCCCGAGCAAGACCGGCGCCGCCGAAGCGGTGGGCCTGGTTCTGCCGGAACTGGCGGGCAAGCTTACGGGTATGGCTGTTCGCGTGCCGGTGATCAACGTTTCGCTG…	TTGCTGACAGTACGTCGCAGCGGCAAGATCTGGGAACAGACCTACATTCACGGTGTTCCACAAGAGCCGATGAAAATCGTTGGCGAAAGCGACAGCACCGGTACCCAGATCCACTTCAAGCCATCTGCTGACACCTTCAAGAATATCCACTTCAGCTGGGACATTCTGGCCAAGCGGATTCGTGAACTGTCGTTCCTGAACTCCGGTGTTGGCATCGTCCTCAAGGACGAGCGTAGCGGCAAGGAAGAACTTTTCAAGTACGAAGGCGGTTTGCGTGCGTTCGTTGAATACCTGAACACCAACAAGACGCCGGTCAAC---GAAGTGTTCCACTTCAATGTCCAGCGCGATGACG---GTATCGGCGTCGAGATGGCTCTGCAGTGGAACGACAGCTTC…	TATATCGACCCGGACGACGGCATCGCGCCGCCTGCCG---AAGTCCCTCCGCCCGTCGATCCCAAAGCCGTCAAGGCCGAAGGTGCTGACGATGATGAGGAAGAGTCAGCAGACTCGAGCGACGAAGAAGACGAAGTCGAAAGCGGTCCGGATCCGGTCATCGCCCAGCAGCGTTTCGGCGCGGTTTCCGATCAAATGGAAATCACCCGCAAGGCGCTGAAGAAG---TTCGGTCGCGACGACAAGCACGCCATCGCTGAACTGGTTGCCCTTGCCGAATTGTTCATGCCGATCAAACTGGTTCCAAAGCAGTTTGAAGGTCTGGTCGAGCGCGTCCGTGGTGCCCTCGAGCGTCTTCGTGCTCAGGAACGCGCCATCATGCAGTTGTGCGTACGTGAT…	no			>PavBPIC631	CACCGGCCGCTTCACATTTGACCCTGGTTTC-ATGTCCACGGCCTC-TTGCGAGTCGAAGATCACCTACATTGACGGTGACAACGGAATTCTGCTGCACCGCGGCTACCCTATCGAACAACTGGCCGAGCAGTCCGATTACCTCGAGA-CCTGCTACCTGTTGCTCAACGGCGAGCTGCCAACCGCCGAACAGAAAGCCCAGTTCGTGGCCGTGGTCAAGAACCACACGATGGTTCACGAACAACTCAAGACCTTCTTCAACGGCTTTCGCCGTGACGCCCACCCGATGGCCGTCATGTGCGGTGTAGTCGGCGCGCTGTCGGCGTTCTACCACGATTCGCTCGACATCAATAACCCGCAGCACCGCGAAATTTCGGCTGTACGCCTGGTCGCCAAG-A…	GTGATTATCTCAGCACCGGCCAGCGGTGCCGATGCCACCATCGTCTATGGCGTCAACCACGACACGCTGCGCCAGTCGCACCAGATCATCTCCAGCGCATCGTGCACCACTAACTGCCTGGCCCCGGTCGCCCAGGTGCTGCACCGTGAACTGGGTATCGAAAGCGGCCTGATGACCACCATCCATGCCTACACCAACGATCAGAACCTGATCGACGTCTATCACACCGACCCGTACCGCGCGCGCTCGGCCACCCAATCGATGATCCCGAGCAAGACCGGCGCCGCCGAAGCGGTGGGCCTGGTTCTGCCGGAACTGGCGGGCAAGCTTACGGGTATGGCTGTTCGCGTGCCGGTGATCAACGTTTCGCTGGTCGACCTGACCGTCACCCTGAAGCGT…	CTTTTCAAGTACGAAGGCGGTTTGCGTGCGTTCGTTGAATACCTGAACACCAACAAGACGCCGGTCAAC---GAAGTGTTCCACTTCAATGTCCAGCGCGATGACG---GTATCGGCGTCGAGATTGCTCTGCAGTGGAACGACAGCTTCAACGAAAACCTGTTGTGCTTCACCAACAACATTCCACAGCGCGATGGCGGCACTCACCTGGTGGGATTCCGTTCCGCACTGACACGTAACCTGA	TATATCGACCCGGACGACGGCATCGCGCCGCCTGCCG---AAGTCCCTCCGCCCGTCGATCCCAAAG------CCGTCAAGGC---CGAAGGTGC-TGACGATGATGAGGAAGAGTCAGCAGACTCGAGCGACGAAGAAGACGAAGTCGAAAGCGGTCCGGATCCGGTCATCGCCCAGCAGCGTTTCGGCGCGGTTTCCGATCAAATGGAAATCACCCGCAAGGCGCTGAAGAAG---TTCGGTCGCGACGACAAGCACGCCATCGCTGAACTGGTTGCCCTTGCCGAATTGTTCATGCCGATCAAACTGGTTCCAAAGCAGTTTGAAGGTCTGGTCGAGCGCGTCCGTGGTGCCCTCGAGCGTCTTCGTGCTCAGGAACGCGCC	no		>PaVT5	GCCCCCGTCGAGCTGCCAATACTGACCGGTACAGTGGGTCCGGACGTGATCGACGTACGCGGTCTGACCGCCACCGGCCGCTTCACATTTGACCCTGGTTTCATGTCCACGGCCTCTTGCGAGTCGAAGATCACCTACATTGACGGTGACAACGGAATTCTGCTGCACCGCGGCTACCCTATCGAACAACTGGCCGAGCAGTCCGATTACCTCGAGACCTGCTACCTGTTGCTCAACGGCGAGCTGCCAACCGCCGAACAGAAAGCCCAGTTCGTGGCCGTGGTCAAGAACCACACGATGGTTCACGAACAACTCAAGACCTTCTTCAACGGCTTTCGCCGTGACGCCCACCCGATGGCCGTCATGTGCGGTGTAGTCGGCGCGCTGTCGGCGTTCTAC…	GTGATTATCTCAGCACCGGCCAGCGGTGCCGATGCCACCATCGTCTATGGCGTCAACCACGACACGCTGCGCCAGTCGCACCAGATCATCTCCAGCGCATCGTGCACCACTAACTGCCTGGCCCCGGTCGCCCAGGTGCTGCACCGTGAACTGGGTATCGAAAGCGGCCTGATGACCACCATCCATGCCTACACCAACGATCAGAACCTGATCGACGTCTATCACACCGACCCGTACCGCGCGCGCTCGGCCACCCAATCGATGATCCCGAGCAAGACCGGCGCCGCCGAAGCGGTGGGCCTGGTTCTGCCGGAACTGGCGGGCAAGCTTACGGGTATGGCTGTTCGCGTGCCGGTGATCAACGTTTCGCTGGTCGACCTGACCGTCACCCTGAAGCGT…	CTTTTCAAGTACGAAGGCGGTTTGCGTGCGTTCGTTGAATACCTGAACACCAACAAGACGCCGGTCAAC---GAAGTGTTCCACTTCAATGTCCAGCGCGATGACG---GTATCGGCGTCGAGATTGCTCTGCAGTGGAACGACAGCTTCAACGAAAACCTGTTGTGCTTCACCAACAACATTCCACAGCGCGACGGCGGCACTCACCTGGTGGGATTCCGTTCCGCATTGACACGTAACCTGA	TATATCGACCCGGACGATGGCATCGGGCCGCCCGCTG---AAGTCCCTCCGCCCGTCGATCCCAAAG------CCGTCAAGTC---AGAACGTGC-TGGCGATGATGAGGAAGAGTGAGCAGACTCGAGCGACGAAGAAGACGAAGTCGAAAGCGGTCCGGATCCGGTCATCGCCCAGCAGCGTTTCGGCGCGGTTTCCGATCAAATGGAAATCACCCGCAAGGCGCTGAAGAAG---TTCGGTCGCGACGACAAGCACGCCATCGCTGAACTGGTTGCCCTTGCCGAATTGTTCATGCCGATCAAACTGGTTCCAAAGCAGTTTGAAGGTCTGGTCGAGCGCGTCCGTGGTGCCCTCGAGCGTCTTCGTGCTCAGGAACGCGCC	no		PaVT5	CACCGGCCGCTTCACATTTGACCCTGGTTTC-ATGTCCACGGCCTC-TTGCGAGTCGAAGATCACCTACATTGACGGTGACAACGGAATTCTGCTGCACCGCGGCTACCCTATCGAACAACTGGCCGAGCAGTCCGATTACCTCGAGA-CCTGCTACCTGTTGCTCAACGGCGAGCTGCCAACCGCCGAACAGAAAGCCCAGTTCGTGGCCGTGGTCAAGAACCACACGATGGTTCACGAACAACTCAAGACCTTCTTCAACGGCTTTCGCCGTGACGCCCACCCGATGGCCGTCATGTGCGGTGTAGTCGGCGCGCTGTCGGCGTTCTACCACGATTCGCTCGACATCAATAACCCGCAGCACCGCGAAATTTCGGCTGTACGCCTGGTCGCCAAG-A…	no
>PavISH4	PG01b	avellanae	Italy	nd	GCACACCTGACCGCCGGCGCCCGCAAGGTGATTATCTCAGCACCGGCCAGCGGTGCCGATGCCACCATCGTCTATGGCGTCAACCACGACACGCTGCGCCAGTCGCACCAGATCATCTCCAGCGCATCGTGCACCACTAACTGCCTGGCCCCGGTCGCCCAGGTGCTGCACCGTGAACTGGGTATCGAAAGCGGCCTGATGACCACCATCCATGCCTACACCAACGATCAGAACCTGATCGACGTCTATCACACCGACCCGTACCGCGCGCGCTCGGCCACCCAATCGATGATCCCGAGCAAGACCGGCGCCGCCGAAGCGGTGGGCCTGGTTCTGCCGGAACTGGCGGGCAAGCTTACGGGTATGGCTGTTCGCGTGCCGGTGATCAACGTTTCGCTG…	TTGCTGACAGTACGTCGCAGCGGCAAGATCTGGGAACAGACCTACATTCACGGTGTTCCACAAGAGCCGATGAAAATCGTTGGCGAAAGCGACAGCACCGGTACCCAGATCCACTTCAAGCCATCTGCTGACACCTTCAAGAATATCCACTTCAGCTGGGACATTCTGGCCAAGCGGATTCGTGAACTGTCGTTCCTGAACTCCGGTGTTGGCATCGTCCTCAAGGACGAGCGTAGCGGCAAGGAAGAACTTTTCAAGTACGAAGGCGGTTTGCGTGCGTTCGTTGAATACCTGAACACCAACAAGACGCCGGTCAAC---GAAGTGTTCCACTTCAATGTCCAGCGCGATGACG---GTATCGGCGTCGAGATTGCTCTGCAGTGGAACGACAGCTTC…	TATATCGACCCGGACGACGGCATCGCGCCGCCTGCCG---AAGTCCCTCCGCCCGTCGATCCCAAAGCCGTCAAGGCCGAAGGTGCTGACGATGATGAGGAAGAGTCAGCAGACTCGAGCGACGAAGAAGACGAAGTCGAAAGCGGTCCGGATCCGGTCATCGCCCAGCAGCGTTTCGGCGCGGTTTCCGATCAAATGGAAATCACCCGCAAGGCGCTGAAGAAG---TTCGGTCGCGACGACAAGCACGCCATCGCTGAACTGGTTGCCCTTGCCGAATTGTTCATGCCGATCAAACTGGTTCCAAAGCAGTTTGAAGGTCTGGTCGAGCGCGTCCGTGGTGCCCTCGAGCGTCTTCGTGCTCAGGAACGCGCCATCATGCAGTTGTGCGTACGTGAT…	no			>PavISH1	nd	GTGATTATCTCAGCACCGGCCAGCGGTGCCGATGCCACCATCGTCTATGGCGTCAACCACGACACGCTGCGCCAGTCGCACCAGATCATCTCCAGCGCATCGTGCACCACTAACTGCCTGGCCCCGGTCGCCCAGGTGCTGCACCGTGAACTGGGTATCGAAAGCGGCCTGATGACCACCATCCATGCCTACACCAACGATCAGAACCTGATCGACGTCTATCACACCGACCCGTACCGCGCGCGCTCGGCCACCCAATCGATGATCCCGAGCAAGACCGGCGCCGCCGAAGCGGTGGGCCTGGTTCTGCCGGAACTGGCGGGCAAGCTTACGGGTATGGCTGTTCGCGTGCCGGTGATCAACGTTTCGCTGGTCGACCTGACCGTCACCCTGAAGCGT…	CTTTTCAAGTACGAAGGCGGTTTGCGTGCGTTCGTTGAATACCTGAACACCAACAAGACGCCGGTCAAC---GAAGTGTTCCACTTCAATGTCCAGCGCGATGACG---GTATCGGCGTCGAGATTGCTCTGCAGTGGAACGACAGCTTCAACGAAAACCTGTTGTGCTTCACCAACAACATTCCACAGCGCGATGGCGGCACTCACCTGGTGGGATTCCGTTCCGCACTGACACGTAACCTGA	TATATCGACCCGGACGACGGCATCGCGCCGCCTGCCG---AAGTCCCTCCGCCCGTCGATCCCAAAG------CCGTCAAGGC---CGAAGGTGC-TGACGATGATGAGGAAGAGTCAGCAGACTCGAGCGACGAAGAAGACGAAGTCGAAAGCGGTCCGGATCCGGTCATCGCCCAGCAGCGTTTCGGCGCGGTTTCCGATCAAATGGAAATCACCCGCAAGGCGCTGAAGAAG---TTCGGTCGCGACGACAAGCACGCCATCGCTGAACTGGTTGCCCTTGCCGAATTGTTCATGCCGATCAAACTGGTTCCAAAGCAGTTTGAAGGTCTGGTCGAGCGCGTCCGTGGTGCCCTCGAGCGTCTTCGTGCTCAGGAACGCGCC	no		>PaVT6	GCCCCCGTCGAGCTGCCAATACTGACCGGTACAGTGGGTCCGGACGTGATCGACGTACGCGGTCTGACCGCCACCGGCCGCTTCACATTTGACCCTGGTTTCATGTCCACGGCCTCTTGCGAGTCGAAGATCACCTACATTGACGGTGACAACGGAATTCTGCTGCACCGCGGCTACCCTATCGAACAACTGGCCGAGCAGTCCGATTACCTCGAGACCTGCTACCTGTTGCTCAACGGCGAGCTGCCAACCGCCGAACAGAAAGCCCAGTTCGTGGCCGTGGTCAAGAACCACACGATGGTTCACGAACAACTCAAGACCTTCTTCAACGGCTTTCGCCGTGACGCCCACCCGATGGCCGTCATGTGCGGTGTAGTCGGCGCGCTGTCGGCGTTCTAC…	GTGATTATCTCAGCACCGGCCAGCGGTGCCGATGCCACCATCGTCTATGGCGTCAACCACGACACGCTGCGCCAGTCGCACCAGATCATCTCCAGCGCATCGTGCACCACTAACTGCCTGGCCCCGGTCGCCCAGGTGCTGCACCGTGAACTGGGTATCGAAAGCGGCCTGATGACCACCATCCATGCCTACACCAACGATCAGAACCTGATCGACGTCTATCACACCGACCCGTACCGCGCGCGCTCGGCCACCCAATCGATGATCCCGAGCAAGACCGGCGCCGCCGAAGCGGTGGGCCTGGTTCTGCCGGAACTGGCGGGCAAGCTTACGGGTATGGCTGTTCGCGTGCCGGTGATCAACGTTTCGCTGGTCGACCTGACCGTCACCCTGAAGCGT…	CTTTTCAAGTACGAAGGCGGTTTGCGTGCGTTCGTTGAATACCTGAACACCAACAAGACGCCGGTCAAC---GAAGTGTTCCACTTCAATGTCCAGCGCGATGACG---GTATCGGCGTCGAGATTGCTCTGCAGTGGAACGACAGCTTCAACGAAAACCTGTTGTGCTTCACCAACAACATTCCACAGCGCGACGGCGGCACTCACCTGGTGGGATTCCGTTCCGCACTGACACGTAACCTGA	TATATCGACCCGGACGACGGCATCGCGCCGCCTGCCG---AAGTCCCTCCGCCCGTCGATCCCAAAG------CCGTCAAGGC---CGAAGGTGC-TGACGATGATGAGGAAGAGTCAGCAGACTCGAGCGACGAAGAAGACGAAGTCGAAAGCGGTCCGGATCCGGTCATCGCCCAGCAGCGTTTCGGCGCGGTTTCCGATCAAATGGAAATCACCCGCAAGGCGCTGAAGAAG---TTCGGTCGCGACGACAAGCACGCCATCGCTGAACTGGTTGCCCTTGCCGAATTGTTCATGCCGATCAAACTGGTTCCAAAGCAGTTTGAAGGTCTGGTCGAGCGCGTCCGTGGTGCCCTCGAGCGTCTTCGTGCTCAGGAACGCGCC	no		PaVT6	CACCGGCCGCTTCACATTTGACCCTGGTTTC-ATGTCCACGGCCTC-TTGCGAGTCGAAGATCACCTACATTGACGGTGACAACGGAATTCTGCTGCACCGCGGCTACCCTATCGAACAACTGGCCGAGCAGTCCGATTACCTCGAGA-CCTGCTACCTGTTGCTCAACGGCGAGCTGCCAACCGCCGAACAGAAAGCCCAGTTCGTGGCCGTGGTCAAGAACCACACGATGGTTCACGAACAACTCAAGACCTTCTTCAACGGCTTTCGCCGTGACGCCCACCCGATGGCCGTCATGTGCGGTGTAGTCGGCGCGCTGTCGGCGTTCTACCACGATTCGCTCGACATCAATAACCCGCAGCACCGCGAAATTTCGGCTGTACGCCTGGTCGCCAAG-A…	no
>PavISH3	PG01b	avellanae	Italy	nd	GCACACCTGACCGCCGGCGCCCGCAAGGTGATTATCTCAGCACCGGCCAGCGGTGCCGATGCCACCATCGTCTATGGCGTCAACCACGACACGCTGCGCCAGTCGCACCAGATCATCTCCAGCGCATCGTGCACCACTAACTGCCTGGCCCCGGTCGCCCAGGTGCTGCACCGTGAACTGGGTATCGAAAGCGGCCTGATGACCACCATCCATGCCTACACCAACGATCAGAACCTGATCGACGTCTATCACACCGACCCGTACCGCGCGCGCTCGGCCACCCAATCGATGATCCCGAGCAAGACCGGCGCCGCCGAAGCGGTGGGCCTGGTTCTGCCGGAACTGGCGGGCAAGCTTACGGGTATGGCTGTTCGCGTGCCGGTGATCAACGTTTCGCTG…	TTGCTGACAGTACGTCGCAGCGGCAAGATCTGGGAACAGACCTACATTCACGGTGTTCCACAAGAGCCGATGAAAATCGTTGGCGAAAGCGACAGCACCGGTACCCAGATCCACTTCAAGCCATCTGCTGACACCTTCAAGAATATCCACTTCAGCTGGGACATTCTGGCCAAGCGGATTCGTGAACTGTCGTTCCTGAACTCCGGTGTTGGCATCGTCCTCAAGGACGAGCGTAGCGGCAAGGAAGAACTTTTCAAGTACGAAGGCGGTTTGCGTGCGTTCGTGGAATACCTGAACACCAACAAGACGCCGGTCAAC---GAAGTGTTCCACTTCAATGTCCAGCGCGATGACG---GTATCGGCGTCGAGATGGCTCTGCAGTGGAACGACAGCTTC…	TATATCGACCCGGACGACGGCATCGCGCCGCCTGCCG---AAGTCCCTCCGCCCGTCGATCCCAAAGCCGTCAAGGCCGAAGGTGCTGACGATGATGAGGAAGAGTCAGCAGACTCGAGCGACGAAGAAGACGAAGTCGAAAGCGGTCCGGATCCGGTCATCGCCCAGCAGCGTTTCGGCGCGGTTTCCGATCAAATGGAAATCACCCGCAAGGCGCTGAAGAAG---TTCGGTCGCGACGACAAGCACGCCATCGCTGAACTGGTTGCCCTTGCCGAATTGTTCATGCCGATCAAACTGGTTCCAAAGCAGTTTGAAGGTCTGGTCGAGCGCGTCCGTGGTGCCCTCGAGCGTCTTCGTGCTCAGGAACGCGCCATCATGCAGTTGTGCGTACGTGAT…	no			>PavISH2	nd	GTGATTATCTCAGCACCGGCCAGCGGTGCCGATGCCACCATCGTCTATGGCGTCAACCACGACACGCTGCGCCAGTCGCACCAGATCATCTCCAGCGCATCGTGCACCACTAACTGCCTGGCCCCGGTCGCCCAGGTGCTGCACCGTGAACTGGGTATCGAAAGCGGCCTGATGACCACCATCCATGCCTACACCAACGATCAGAACCTGATCGACGTCTATCACACCGACCCGTACCGCGCGCGCTCGGCCACCCAATCGATGATCCCGAGCAAGACCGGCGCCGCCGAAGCGGTGGGCCTGGTTCTGCCGGAACTGGCGGGCAAGCTTACGGGTATGGCTGTTCGCGTGCCGGTGATCAACGTTTCGCTGGTCGACCTGACCGTCACCCTGAAGCGT…	CTTTTCAAGTACGAAGGCGGTTTGCGTGCGTTCGTTGAATACCTGAACACCAACAAGACGCCGGTCAAC---GAAGTGTTCCACTTCAATGTCCAGCGCGATGACG---GTATCGGCGTCGAGATGGCTCTGCAGTGGAACGACAGCTTCAACGAAAACCTGTTGTGCTTCACCAACAACATTCCACAGCGCGATGGCGGCACTCACCTGGTGGGATTCCGTTCCGCACTGACACGTAACCTGA	TATATCGACCCGGACGACGGCATCGCGCCGCCTGCCG---AAGTCCCTCCGCCCGTCGATCCCAAAG------CCGTCAAGGC---CGAAGGTGC-TGACGATGATGAGGAAGAGTCAGCAGACTCGAGCGACGAAGAAGACGAAGTCGAAAGCGGTCCGGATCCGGTCATCGCCCAGCAGCGTTTCGGCGCGGTTTCCGATCAAATGGAAATCACCCGCAAGGCGCTGAAGAAG---TTCGGTCGCGACGACAAGCACGCCATCGCTGAACTGGTTGCCCTTGCCGAATTGTTCATGCCGATCAAACTGGTTCCAAAGCAGTTTGAAGGTCTGGTCGAGCGCGTCCGTGGTGCCCTCGAGCGTCTTCGTGCTCAGGAACGCGCC	no		>PaVT8	GCCCCCGTCGAGCTGCCAATACTGACCGGTACAGTGGGTCCGGACGTGATCGACGTACGCGGTCTGACCGCCACCGGCCGCTTCACATTTGACCCTGGTTTCATGTCCACGGCCTCTTGCGAGTCGAAGATCACCTACATTGACGGTGACAACGGAATTCTGCTGCACCGCGGCTACCCTATCGAACAACTGGCCGAGCAGTCCGATTACCTCGAGACCTGCTACCTGTTGCTCAACGGCGAGCTGCCAACCGCCGAACAGAAAGCCCAGTTCGTGGCCGTGGTCAAGAACCACACGATGGTTCACGAACAACTCAAGACCTTCTTCAACGGCTTTCGCCGTGACGCCCACCCGATGGCCGTCATGTGCGGTGTAGTCGGCGCGCTGTCGGCGTTCTAC…	GTGATTATCTCAGCACCGGCCAGCGGTGCCGATGCCACCATCGTCTATGGCGTCAACCACGACACGCTGCGCCAGTCGCACCAGATCATCTCCAGCGCATCGTGCACCACTAACTGCCTGGCCCCGGTCGCCCAGGTGCTGCACCGTGAACTGGGTATCGAAAGCGGCCTGATGACCACCATCCATGCCTACACCAACGATCAGAACCTGATCGACGTCTATCACACCGACCCGTACCGCGCGCGCTCGGCCACCCAATCGATGATCCCGAGCAAGACCGGCGCCGCCGAAGCGGTGGGCCTGGTTCTGCCGGAACTGGCGGGCAAGCTTACGGGTATGGCTGTTCGCGTGCCGGTGATCAACGTTTCGCTGGTCGACCTGACCGTCACCCTGAAGCGT…	CTTTTCAAGTACGAAGGCGGTTTGCGTGCGTTCGTTGAATACCTGAACACCAACAAGACGCCGGTCAAC---GAAGTGTTCCACTTCAATGTCCAGCGCGATGACG---GTATAGGCGTCGAGATTGCTCTGCAGTGGAACGACAGCTTCAACGAAAACCTGTTGTGCTTCACCAACAACATTCCACAGCGCGACGGCGGCACTCACCTGGTGGGATTCCGTTCCGCACTGACACGTAACCTGA	TATATCGACCCGGACGACGGCATCGCGCCGCCTGCCG---AAGTCCCTCCGCCCGTCGATCCCAAAG------CCGTCAAGGC---CGAAGGTGC-TGACGATGATGAGGAAGAGTCAGCAGACTCGAGCGACGAAGAAGACGAAGTCGAAAGCGGTCCGGATCCGGTCATCGCCCAGCAGCGTTTCGGCGCGGTTTCCGATCAAATGGAAATCACCCGCAAGGCGCTGAAGAAG---TTCGGTCGCGACGACAAGCACGCCATCGCTGAACTGGTTGCCCTTGCCGAATTGTTCATGCCGATCAAACTGGTTCCAAAGCAGTTTGAAGGTCTGGTCGAGCGCGTCCGTGGTGCCCTCGAGCGTCTTCGTGCTCAGGAACGCGCC	no		PaVT8	CACCGGCCGCTTCACATTTGACCCTGGTTTC-ATGTCCACGGCCTC-TTGCGAGTCGAAGATCACCTACATTGACGGTGACAACGGAATTCTGCTGCACCGCGGCTACCCTATCGAACAACTGGCCGAGCAGTCCGATTACCTCGAGA-CCTGCTACCTGTTGCTCAACGGCGAGCTGCCAACCGCCGAACAGAAAGCCCAGTTCGTGGCCGTGGTCAAGAACCACACGATGGTTCACGAACAACTCAAGACCTTCTTCAACGGCTTTCGCCGTGACGCCCACCCGATGGCCGTCATGTGCGGTGTAGTCGGCGCGCTGTCGGCGTTCTACCACGATTCGCTCGACATCAATAACCCGCAGCACCGCGAAATTTCGGCTGTACGCCTGGTCGCCAAG-A…	no
>PaVT2	PG01b	avellanae	Italy	GCCCCCGTCGAGCTGCCAATACTGACCGGTACAGTGGGTCCGGACGTGATCGACGTACGCGGTCTGACCGCCACCGGCCGCTTCACATTTGACCCTGGTTTCATGTCCACGGCCTCTTGCGAGTCGAAGATCACCTACATTGACGGTGACAACGGAATTCTGCTGCACCGCGGCTACCCTATCGAACAACTGGCCGAGCAGTCCGATTACCTCGAGACCTGCTACCTGTTGCTCAACGGCGAGCTGCCAACCGCCGAACAGAAAGCCCAGTTCGTGGCCGTGGTCAAGAACCACACGATGGTTCACGAACAACTCAAGACCTTCTTCAACGGCTTTCGCCGTGACGCCCACCCGATGGCCGTCATGTGCGGTGTAGTCGGCGCGCTGTCGGCGTTCTAC…	ATGCACCGGTCTGTTCACCAGCCGCGACAAGGCTGCCGCACACCTGACCGCCGGCGCCCGCAAGGTGATTATCTCAGCACCGGCCAGCGGTGCCGATGCCACCATCGTCTATGGCGTCAACCACGACACGCTGCGCCAGTCGCACCAGATCATCTCCAGCGCATCGTGCACCACTAACTGCCTGGCCCCGGTCGCCCAGGTGCTGCACCGTGAACTGGGTATCGAAAGCGGCCTGATGACCACCATCCATGCCTACACCAACGATCAGAACCTGATCGACGTCTATCACACCGACCCGTACCGCGCGCGCTCGGCCACCCAATCGATGATCCCGAGCAAGACCGGCGCCGCCGAAGCGGTGGGCCTGGTTCTGCCGGAACTGGCGGGCAAGCTTACGGG…	CTTTTCAAGTACGAAGGCGGTTTGCGTGCGTTCGTTGAATACCTGAACACCAACAAGACGCCGGTCAACGAAGTGTTCCACTTCAATGTCCAGCGCGATGACGGTATCGGCGTCGAGATTGCTCTGCAGTGGAACGACAGCTTCAACGAAAACCTGTTGTGCTTCACCAACAACATTCCACAGCGCGACGGCGGCACTCACCTGGTGGGATTCCGTTCCGCATTGACACGTAACCTGAACAACTACATCGAGCAGGAAGGTCTGGCCAAGAAGCACAAGGTCGCGACCACCGGTGACGATGCGCGCGAAGGTCTGACTGCAATTATCTCGGTCAAAGTACCTGATCCGAAGTTCAGCTCGCAGACCAAAGACAAGCTGGTTTCGTCCGAAGTCAAAACT…	TCGCCAAACGTATCGAAGAAGGCATCCGTGAAGTGATGGGCGCAATTGCGCACTTCCCAGGCACGGTTGACCATATTCTCTCCGAATACACACGTGTCACCAGCGAAGGCGGTCGTCTCTCCGACGTTCTCAGCGGCTATATCGACCCGGACGACGGCATCGCGCCGCCTGCCGAAGTCCCTCCGCCCGTCGATCCCAAAGCCGTCAAGGCCGAAGGTGCTGACGATGATGAGGAAGAGTCAGCAGACTCGAGCGACGAAGAAGACGAAGTCGAAAGCGGTCCGGATCCGGTCATCGCCCAGCAGCGTTTCGGCGCGGTTTCCGATCAAATGGAAATCACCCGCAAGGCGCTGAAGAAGTTCGGTCGCGACGACAAGCACGCCATCGCTGAACTGGTTG…	no			>PavBPIC710	nd	GTGATTATCTCCGCGCCAGCCAGCGGTGCCGATGCCACCATCGTCTATGGTGTCAACCACGACACGCTGCGCCAGTCGCACCAGATCATCTCCAGCGCCTCGTGCACCACCAACTGCCTGGCCCCGGTCGCTCAAGTGCTGCATCGCGAATTGGGTATCGAAAACGGCCTGATGACCACCATTCATGCCTACACCAATGACCAGAACCTGATCGATGTCTATCACACCGATCCGTACCGCGCCCGCTCGGCCACGCAATCGATGATCCCGAGCAAGACCGGCGCTGCCGAAGCGGTAGGTCTGGTGCTGCCGGAACTGGCAGGCAAACTTACCGGCATGGCTGTGCGTGTACCGGTCATCAACGTTTCGCTGGTCGACCTGACCGTGACCCTGAAGCGC…	CTGTTCAAATACGAAGGCGGTCTGCGCGCATTCGTTGAGTACCTGAACACCAATAAAACGCCGGTCAAC---GAAGTGTTCCACTTCAACATCCAGCGTGATGACG---GCATCGGTGTCGAGATTGCTCTGCAGTGGAACGACAGCTTCAATGAGAACCTGCTGTGCTTCACCAACAACATTCCGCAGCGTGATGGCGGTACTCACCTGGTGGGTTTCCGTTCTGCGCTGACGCGTAACCTGA	TATATCGACCCGGACGACGGCATTGCGCCGCCTGCCG---AAGTCCCGCCGCCTGTCGACCCCAAAG------CCGTCAAGGC---CGAGGGTGC-CGATGACGACGAAGAAGAGTCGGCAGACGCCAGCGACGAAGAAGACGAAGTCGAGAGCGGTCCTGATCCGGTCATCGCCCAGCAGCGCTTCGGTGCGGTTTCCGATCAAATGGAAATCACCCGCAAGGCCCTGAAGAAA---TTTGGTCGCGACGACAAGCACGCCATTGCCGAAATGGTTGCGCTGGCCGAACTGTTCATGCCGATCAAACTGGTTCCAAAACAGTTTGAAGGTCTGGTAGAGCGTGTACGCGGTGCTCTTGAGCGTCTTCGTGCTCAGGAACGCGCC	no		>PaVT10	GCCCCCGTCGAGCTGCCAATACTGACCGGTACAGTGGGTCCGGACGTGATCGACGTACGCGGTCTGACCGCCACCGGCCGCTTCACATTTGACCCTGGTTTCATGTCCACGGCCTCTTGCGAGTCGAAGATCACCTACATTGACGGTGACAACGGAATTCTGCTGCACCGCGGCTACCCTATCGAACAACTGGCCGAGCAGTCCGATTACCTCGAGACCTGCTACCTGTTGCTCAACGGCGAGCTGCCAACCGCCGAACAGAAAGCCCAGTTCGTGGCCGTGGTCAAGAACCACACGATGGTTCACGAACAACTCAAGACCTTCTTCAACGGCTTTCGCCGTGACGCCCACCCGATGGCCGTCATGTGCGGTGTAGTCGGCGCGCTGTCGGCGTTCTAC…	GTGATTATCTCAGCACCGGCCAGCGGTGCCGATGCCACCATCGTCTATGGCGTCAACCACGACACGCTGCGCCAGTCGCACCAGATCATCTCCAGCGCATCGTGCACCACTAACTGCCTGGCCCCGGTCGCCCAGGTGCTGCACCGTGAACTGGGTATCGAAAGCGGCCTGATGACCACCATCCATGCCTACACCAACGATCAGAACCTGATCGACGTCTATCACACCGACCCGTACCGCGCGCGCTCGGCCACCCAATCGATGATCCCGAGCAAGACCGGCGCCGCCGAAGCGGTGGGCCTGGTTCTGCCGGAACTGGCGGGCAAGCTTACGGGTATGGCTGTTCGCGTGCCGGTGATCAACGTTTCGCTGGTCGACCTGACCGTCACCCTGAAGCGT…	CTTTTCAAGTACGAAGGCGGTTTGCGTGCGTTCGTTGAATACCTGAACACCAACAAGACGCCGGTCAAC---GAAGTGTTCCACTTCAATGTCCAGCGCGATGACG---GTATCGGCGTCGAGATTGCTCTGCAGTGGAACGACAGCTTCAACGAAAACCTGTTGTGCTTCACCAACAACATTCCACAGCGCGATGGCGGCACTCACCTGGTGGGATTCCGTTCCGCACTGACACGTAACCTGA	TATATCGACCCGGACGACGGCATCGCGCCGCCTGCCG---AAGTCCCTCCGCCCGTCGATCCCAAAG------CCGTCAAGGC---CGAAGGTGC-TGACGATGATGAGGAAGAGTCAGCAGACTCGAGCGACGAAGAAGACGAAGTCGAAAGCGGTCCGGATCCGGTCATCGCCCAGCAGCGTTTCGGCGCGGTTTCCGATCAAATGGAAATCACCCGCAAGGCGCTGAAGAAG---TTCGGTCGCGACGACAAGCACGCCATCGCTGAACTGGTTGCCCTTGCCGAATTGTTCATGCCGATCAAACTGGTTCCAAAGCAGTTTGAAGGTCTGGTCGAGCGCGTCCGTGGTGCCCTCGAGCGTCTTCGTGCTCAGGAACGCGCC	no		PaVT10	CACCGGCCGCTTCACATTTGACCCTGGTTTC-ATGTCCACGGCCTC-TTGCGAGTCGAAGATCACCTACATTGACGGTGACAACGGAATTCTGCTGCACCGCGGCTACCCTATCGAACAACTGGCCGAGCAGTCCGATTACCTCGAGA-CCTGCTACCTGTTGCTCAACGGCGAGCTGCCAACCGCCGAACAGAAAGCCCAGTTCGTGGCCGTGGTCAAGAACCACACGATGGTTCACGAACAACTCAAGACCTTCTTCAACGGCTTTCGCCGTGACGCCCACCCGATGGCCGTCATGTGCGGTGTAGTCGGCGCGCTGTCGGCGTTCTACCACGATTCGCTCGACATCAATAACCCGCAGCACCGCGAAATTTCGGCTGTACGCCTGGTCGCCAAG-A…	no
>PaVT5	PG01b	avellanae	Italy	GCCCCCGTCGAGCTGCCAATACTGACCGGTACAGTGGGTCCGGACGTGATCGACGTACGCGGTCTGACCGCCACCGGCCGCTTCACATTTGACCCTGGTTTCATGTCCACGGCCTCTTGCGAGTCGAAGATCACCTACATTGACGGTGACAACGGAATTCTGCTGCACCGCGGCTACCCTATCGAACAACTGGCCGAGCAGTCCGATTACCTCGAGACCTGCTACCTGTTGCTCAACGGCGAGCTGCCAACCGCCGAACAGAAAGCCCAGTTCGTGGCCGTGGTCAAGAACCACACGATGGTTCACGAACAACTCAAGACCTTCTTCAACGGCTTTCGCCGTGACGCCCACCCGATGGCCGTCATGTGCGGTGTAGTCGGCGCGCTGTCGGCGTTCTAC…	ATGCACCGGTCTGTTCACCAGCCGCGACAAGGCTGCCGCACACCTGACCGCCGGCGCCCGCAAGGTGATTATCTCAGCACCGGCCAGCGGTGCCGATGCCACCATCGTCTATGGCGTCAACCACGACACGCTGCGCCAGTCGCACCAGATCATCTCCAGCGCATCGTGCACCACTAACTGCCTGGCCCCGGTCGCCCAGGTGCTGCACCGTGAACTGGGTATCGAAAGCGGCCTGATGACCACCATCCATGCCTACACCAACGATCAGAACCTGATCGACGTCTATCACACCGACCCGTACCGCGCGCGCTCGGCCACCCAATCGATGATCCCGAGCAAGACCGGCGCCGCCGAAGCGGTGGGCCTGGTTCTGCCGGAACTGGCGGGCAAGCTTACGGG…	CTTTTCAAGTACGAAGGCGGTTTGCGTGCGTTCGTTGAATACCTGAACACCAACAAGACGCCGGTCAACGAAGTGTTCCACTTCAATGTCCAGCGCGATGACGGTATCGGCGTCGAGATTGCTCTGCAGTGGAACGACAGCTTCAACGAAAACCTGTTGTGCTTCACCAACAACATTCCACAGCGCGACGGCGGCACTCACCTGGTGGGATTCCGTTCCGCATTGACACGTAACCTGAACAACTACATCGAGCAGGAAGGTCTGGCCAAGAAGCACAAGGTCGCGACCACCGGTGACGATGCGCGCGAAGGTCTGACTGCAATTATCTCGGTCAAAGTACCTGATCCGAAGTTCAGCTCGCAGACCAAAGACAAGCTGGTTTCGTCCGAAGTCAAAACT…	TCGCCAAACGTATCGAGGAAGGCGTCCGTGAAGCGATGGGCGCAATTGCGCACTTCCCAGGCACGGTTGACCATATTCTCTCCGAATACACACGTCTCACCAGCGAAGGCGGTCGTCTCTCCGACGTTCTCAGCGGCTATATCGACCCGGACGATGGCATCGGGCCGCCCGCTGAAGTCCCTCCGCCCGTCGATCCCAAAGCCGTCAAGTCAGAACGTGCTGGCGATGATGAGGAAGAGTGAGCAGACTCGAGCGACGAAGAAGACGAAGTCGAAAGCGGTCCGGATCCGGTCATCGCCCAGCAGCGTTTCGGCGCGGTTTCCGATCAAATGGAAATCACCCGCAAGGCGCTGAAGAAGTTCGGTCGCGACGACAAGCACGCCATCGCTGAACTGGTTG…	no			>PavISH4	nd	GTGATTATCTCAGCACCGGCCAGCGGTGCCGATGCCACCATCGTCTATGGCGTCAACCACGACACGCTGCGCCAGTCGCACCAGATCATCTCCAGCGCATCGTGCACCACTAACTGCCTGGCCCCGGTCGCCCAGGTGCTGCACCGTGAACTGGGTATCGAAAGCGGCCTGATGACCACCATCCATGCCTACACCAACGATCAGAACCTGATCGACGTCTATCACACCGACCCGTACCGCGCGCGCTCGGCCACCCAATCGATGATCCCGAGCAAGACCGGCGCCGCCGAAGCGGTGGGCCTGGTTCTGCCGGAACTGGCGGGCAAGCTTACGGGTATGGCTGTTCGCGTGCCGGTGATCAACGTTTCGCTGGTCGACCTGACCGTCACCCTGAAGCGT…	CTTTTCAAGTACGAAGGCGGTTTGCGTGCGTTCGTTGAATACCTGAACACCAACAAGACGCCGGTCAAC---GAAGTGTTCCACTTCAATGTCCAGCGCGATGACG---GTATCGGCGTCGAGATTGCTCTGCAGTGGAACGACAGCTTCAACGAAAACCTGTTGTGCTTCACCAACAACATTCCACAGCGCGATGGCGGCACTCACCTGGTGGGATTCCGTTCCGCACTGACACGTAACCTGA	TATATCGACCCGGACGACGGCATCGCGCCGCCTGCCG---AAGTCCCTCCGCCCGTCGATCCCAAAG------CCGTCAAGGC---CGAAGGTGC-TGACGATGATGAGGAAGAGTCAGCAGACTCGAGCGACGAAGAAGACGAAGTCGAAAGCGGTCCGGATCCGGTCATCGCCCAGCAGCGTTTCGGCGCGGTTTCCGATCAAATGGAAATCACCCGCAAGGCGCTGAAGAAG---TTCGGTCGCGACGACAAGCACGCCATCGCTGAACTGGTTGCCCTTGCCGAATTGTTCATGCCGATCAAACTGGTTCCAAAGCAGTTTGAAGGTCTGGTCGAGCGCGTCCGTGGTGCCCTCGAGCGTCTTCGTGCTCAGGAACGCGCC	no		>PaVT17	GCCCCCGTCGAGCTGCCAATACTGACCGGTACAGTGGGTCCGGACGTGATCGACGTACGCGGTCTGACCGCCACCGGCCGCTTCACATTTGACCCTGGTTTCATGTCCACGGCCTCTTGCGAGTCGAAGATCACCTACATTGACGGTGACAACGGAATTCTGCTGCACCGCGGCTACCCTATCGAACAACTGGCCGAGCAGTCCGATTACCTCGAGACCTGCTACCTGTTGCTCAACGGCGAGCTGCCAACCGCCGAACAGAAAGCCCAGTTCGTGGCCGTGGTCAAGAACCACACGATGGTTCACGAACAACTCAAGACCTTCTTCAACGGCTTTCGCCGTGACGCCCACCCGATGGCCGTCATGTGCGGTGTAGTCGGCGCGCTGTCGGCGTTCTAC…	GTGATTATCTCAGCACCGGCCAGCGGTGCCGATGCCACCATCGTCTATGGCGTCAACCACGACACGCTGCGCCAGTCGCACCAGATCATCTCCAGCGCATCGTGCACCACTAACTGCCTGGCCCCGGTCGCCCAGGTGCTGCACCGTGAACTGGGTATCGAAAGCGGCCTGATGACCACCATCCATGCCTACACCAACGATCAGAACCTGATCGACGTCTATCACACCGACCCGTACCGCGCGCGCTCGGCCACCCAATCGATGATCCCGAGCAAGACCGGCGCCGCCGAAGCGGTGGGCCTGGTTCTGCCGGAACTGGCGGGCAAGCTTACGGGTATGGCTGTTCGCGTGCCGGTGATCAACGTTTCGCTGGTCGACCTGACCGTCACCCTGAAGCGT…	CTTTTCAAGTACGAAGGCGGTTTGCGTGCGTTCGTTGAATACCTGAACACCAACAAGACGCCGGTCAAC---GAAGTGTTCCACTTCAATGTCCAGCGCGATGACG---GTATAGGCGTCGAGATTGCTCTGCAGTGGAACGACAGCTTCAACGAAAACCTGTTGTGCTTCACCAACAACATTCCACAGCGCGATGGCGGCACTCACCTGGTGGGATTCCGTTCCGCACTGACACGTAACCTGA	TATATCGACCCGGACGATGGCACCGCGCCGCCCACCG---AAGTCCCTCCGCCCGTCGATCCCAAAG------CCGTCAAGTC---AGAACGTGC-TGACGATGATGAGGAAGAGTCAGCAGACTCGAGCGACGAAGAAGACGAAGTCGAAAGCGGTCCGGATCCGGTCATCGCCCAGCAGCGTTTCGGCGCGGTTTCCGATCAAATGGAAATCACCCGCAAGGCGCTGAAGAAG---TTCGGTCGCGACGACAAGCACGCCATCGCTGAACTGGTTGCCCTTGCCGAATTGTTCATGCCGATCAAACTGGTTCCAAAGCAGTTTGAAGGTCTGGTCGAGCGCGTCCGTGGTGCCCTCGAGCGTCTTCGTGCTCAGGAACGCGCC	no		PaVT17	CACCGGCCGCTTCACATTTGACCCTGGTTTC-ATGTCCACGGCCTC-TTGCGAGTCGAAGATCACCTACATTGACGGTGACAACGGAATTCTGCTGCACCGCGGCTACCCTATCGAACAACTGGCCGAGCAGTCCGATTACCTCGAGA-CCTGCTACCTGTTGCTCAACGGCGAGCTGCCAACCGCCGAACAGAAAGCCCAGTTCGTGGCCGTGGTCAAGAACCACACGATGGTTCACGAACAACTCAAGACCTTCTTCAACGGCTTTCGCCGTGACGCCCACCCGATGGCCGTCATGTGCGGTGTAGTCGGCGCGCTGTCGGCGTTCTACCACGATTCGCTCGACATCAATAACCCGCAGCACCGCGAAATTTCGGCTGTACGCCTGGTCGCCAAG-A…	no
>PaVT6	PG01b	avellanae	Italy	GCCCCCGTCGAGCTGCCAATACTGACCGGTACAGTGGGTCCGGACGTGATCGACGTACGCGGTCTGACCGCCACCGGCCGCTTCACATTTGACCCTGGTTTCATGTCCACGGCCTCTTGCGAGTCGAAGATCACCTACATTGACGGTGACAACGGAATTCTGCTGCACCGCGGCTACCCTATCGAACAACTGGCCGAGCAGTCCGATTACCTCGAGACCTGCTACCTGTTGCTCAACGGCGAGCTGCCAACCGCCGAACAGAAAGCCCAGTTCGTGGCCGTGGTCAAGAACCACACGATGGTTCACGAACAACTCAAGACCTTCTTCAACGGCTTTCGCCGTGACGCCCACCCGATGGCCGTCATGTGCGGTGTAGTCGGCGCGCTGTCGGCGTTCTAC…	ATGCACCGGTCTGTTCACCAGCCGCGACAAGGCTGCCGCACACCTGACCGCCGGCGCCCGCAAGGTGATTATCTCAGCACCGGCCAGCGGTGCCGATGCCACCATCGTCTATGGCGTCAACCACGACACGCTGCGCCAGTCGCACCAGATCATCTCCAGCGCATCGTGCACCACTAACTGCCTGGCCCCGGTCGCCCAGGTGCTGCACCGTGAACTGGGTATCGAAAGCGGCCTGATGACCACCATCCATGCCTACACCAACGATCAGAACCTGATCGACGTCTATCACACCGACCCGTACCGCGCGCGCTCGGCCACCCAATCGATGATCCCGAGCAAGACCGGCGCCGCCGAAGCGGTGGGCCTGGTTCTGCCGGAACTGGCGGGCAAGCTTACGGG…	CTTTTCAAGTACGAAGGCGGTTTGCGTGCGTTCGTTGAATACCTGAACACCAACAAGACGCCGGTCAACGAAGTGTTCCACTTCAATGTCCAGCGCGATGACGGTATCGGCGTCGAGATTGCTCTGCAGTGGAACGACAGCTTCAACGAAAACCTGTTGTGCTTCACCAACAACATTCCACAGCGCGACGGCGGCACTCACCTGGTGGGATTCCGTTCCGCACTGACACGTAACCTGAACAACTACATCGAGCAGGAAGGTCTGGCCAAGAAGCACAAGGTCGCGACCACCGGTGACGATGCGCGCGAAGGTCTGACTGCAATTATCTCGGTCAAAGTACCTGATCCGAAGTTCAGCTCGCAGACCAAAGACAAGCTGGTTTCGTCCGAAGTCAAAACT…	TCGCCAAACGTATCGAAGAAGGCATCCGTGAAGTGATGGGCGCAATTGCGCACTTCCCAGGCACGGTTGACCATATTCTCTCCGAATACACACGTGTCACCAGCGAAGGCGGTCGTCTCTCCGACGTTCTCAGCGGCTATATCGACCCGGACGACGGCATCGCGCCGCCTGCCGAAGTCCCTCCGCCCGTCGATCCCAAAGCCGTCAAGGCCGAAGGTGCTGACGATGATGAGGAAGAGTCAGCAGACTCGAGCGACGAAGAAGACGAAGTCGAAAGCGGTCCGGATCCGGTCATCGCCCAGCAGCGTTTCGGCGCGGTTTCCGATCAAATGGAAATCACCCGCAAGGCGCTGAAGAAGTTCGGTCGCGACGACAAGCACGCCATCGCTGAACTGGTTG…	no			>PavISH3	nd	GTGATTATCTCAGCACCGGCCAGCGGTGCCGATGCCACCATCGTCTATGGCGTCAACCACGACACGCTGCGCCAGTCGCACCAGATCATCTCCAGCGCATCGTGCACCACTAACTGCCTGGCCCCGGTCGCCCAGGTGCTGCACCGTGAACTGGGTATCGAAAGCGGCCTGATGACCACCATCCATGCCTACACCAACGATCAGAACCTGATCGACGTCTATCACACCGACCCGTACCGCGCGCGCTCGGCCACCCAATCGATGATCCCGAGCAAGACCGGCGCCGCCGAAGCGGTGGGCCTGGTTCTGCCGGAACTGGCGGGCAAGCTTACGGGTATGGCTGTTCGCGTGCCGGTGATCAACGTTTCGCTGGTCGACCTGACCGTCACCCTGAAGCGT…	CTTTTCAAGTACGAAGGCGGTTTGCGTGCGTTCGTGGAATACCTGAACACCAACAAGACGCCGGTCAAC---GAAGTGTTCCACTTCAATGTCCAGCGCGATGACG---GTATCGGCGTCGAGATGGCTCTGCAGTGGAACGACAGCTTCAACGAAAACCTGTTGTGCTTCACCAACAACATTCCACAGCGCGATGGCGGCACTCACCTGGTGGGATTCCGTTCCGCACTGACACGTAACCTGA	TATATCGACCCGGACGACGGCATCGCGCCGCCTGCCG---AAGTCCCTCCGCCCGTCGATCCCAAAG------CCGTCAAGGC---CGAAGGTGC-TGACGATGATGAGGAAGAGTCAGCAGACTCGAGCGACGAAGAAGACGAAGTCGAAAGCGGTCCGGATCCGGTCATCGCCCAGCAGCGTTTCGGCGCGGTTTCCGATCAAATGGAAATCACCCGCAAGGCGCTGAAGAAG---TTCGGTCGCGACGACAAGCACGCCATCGCTGAACTGGTTGCCCTTGCCGAATTGTTCATGCCGATCAAACTGGTTCCAAAGCAGTTTGAAGGTCTGGTCGAGCGCGTCCGTGGTGCCCTCGAGCGTCTTCGTGCTCAGGAACGCGCC	no		>PaVT18	GCCCCCGTCGAGCTGCCAATACTGACCGGTACAGTGGGTCCGGACGTGATCGACGTACGCGGTCTGACCGCCACCGGCCGCTTCACATTTGACCCTGGTTTCATGTCCACGGCCTCTTGCGAGTCGAAGATCACCTACATTGACGGTGACAACGGAATTCTGCTGCACCGCGGCTACCCTATCGAACAACTGGCCGAGCAGTCCGATTACCTCGAGACCTGCTACCTGTTGCTCAACGGCGAGCTGCCAACCGCCGAACAGAAAGCCCAGTTCGTGGCCGTGGTCAAGAACCACACGATGGTTCACGAACAACTCAAGACCTTCTTCAACGGCTTTCGCCGTGACGCCCACCCGATGGCCGTCATGTGCGGTGTAGTCGGCGCGCTGTCGGCGTTCTAC…	GTGATTATCTCAGCACCGGCCAGCGGTGCCGATGCCACCATCGTCTATGGCGTCAACCACGACACGCTGCGCCAGTCGCACCAGATCATCTCCAGCGCATCGTGCACCACTAACTGCCTGGCCCCGGTCGCCCAGGTGCTGCACCGTGAACTGGGTATCGAAAGCGGCCTGATGACCACCATCCATGCCTACACCAACGATCAGAACCTGATCGACGTCTATCACACCGACCCGTACCGCGCGCGCTCGGCCACCCAATCGATGATCCCGAGCAAGACCGGCGCCGCCGAAGCGGTGGGCCTGGTTCTGCCGGAACTGGCGGGCAAGCTTACGGGTATGGCTGTTCGCGTGCCGGTGATCAACGTTTCGCTGGTCGACCTGACCGTCACCCTGAAGCGT…	CTTTTCAAGTACGAAGGCGGTTTGCGTGCGTTCGTTGAATACCTGAACACCAACAAGACGCCGGTCAAC---GAAGTGTTCCACTTCAATGTCCAGCGCGATGACG---GTATAGGCGTCGAGATTGCTCTGCAGTGGAACGACAGCTTCAACGAAAACCTGTTGTGCTTCACCAACAACATTCCACAGCGCGACGGCGGCACTCACCTGGTGGGATTCCGTTCCGCATTGACACGTAACCTGA	TATATCGACCCGGACGACGGCATCGCGCCGCCTGCCG---AAGTCCCTCCGCCCGTCGATCCCAAAG------CCGTCAAGGC---CGAAGGTGC-TGACGATGATGAGGAAGAGTCAGCAGACTCGAGCGACGAAGAAGACGAAGTCGAAAGCGGTCCGGATCCGGTCATCGCCCAGCAGCGTTTCGGCGCGGTTTCCGATCAAATGGAAATCACCCGCAAGGCGCTGAAGAAG---TTCGGTCGCGACGACAAGCACGCCATCGCTGAACTGGTTGCCCTTGCCGAATTGTTCATGCCGATCAAACTGGTTCCAAAGCAGTTTGAAGGTCTGGTCGAGCGCGTCCGTGGTGCCCTCGAGCGTCTTCGTGCTCAGGAACGCGCC	no		PaVT18	CACCGGCCGCTTCACATTTGACCCTGGTTTC-ATGTCCACGGCCTC-TTGCGAGTCGAAGATCACCTACATTGACGGTGACAACGGAATTCTGCTGCACCGCGGCTACCCTATCGAACAACTGGCCGAGCAGTCCGATTACCTCGAGA-CCTGCTACCTGTTGCTCAACGGCGAGCTGCCAACCGCCGAACAGAAAGCCCAGTTCGTGGCCGTGGTCAAGAACCACACGATGGTTCACGAACAACTCAAGACCTTCTTCAACGGCTTTCGCCGTGACGCCCACCCGATGGCCGTCATGTGCGGTGTAGTCGGCGCGCTGTCGGCGTTCTACCACGATTCGCTCGACATCAATAACCCGCAGCACCGCGAAATTTCGGCTGTACGCCTGGTCGCCAAG-A…	no
>PaVT8	PG01b	avellanae	Italy	GCCCCCGTCGAGCTGCCAATACTGACCGGTACAGTGGGTCCGGACGTGATCGACGTACGCGGTCTGACCGCCACCGGCCGCTTCACATTTGACCCTGGTTTCATGTCCACGGCCTCTTGCGAGTCGAAGATCACCTACATTGACGGTGACAACGGAATTCTGCTGCACCGCGGCTACCCTATCGAACAACTGGCCGAGCAGTCCGATTACCTCGAGACCTGCTACCTGTTGCTCAACGGCGAGCTGCCAACCGCCGAACAGAAAGCCCAGTTCGTGGCCGTGGTCAAGAACCACACGATGGTTCACGAACAACTCAAGACCTTCTTCAACGGCTTTCGCCGTGACGCCCACCCGATGGCCGTCATGTGCGGTGTAGTCGGCGCGCTGTCGGCGTTCTAC…	ATGCACCGGTCTGTTCACCAGCCGCGACAAGGCTGCCGCACACCTGACCGCCGGCGCCCGCAAGGTGATTATCTCAGCACCGGCCAGCGGTGCCGATGCCACCATCGTCTATGGCGTCAACCACGACACGCTGCGCCAGTCGCACCAGATCATCTCCAGCGCATCGTGCACCACTAACTGCCTGGCCCCGGTCGCCCAGGTGCTGCACCGTGAACTGGGTATCGAAAGCGGCCTGATGACCACCATCCATGCCTACACCAACGATCAGAACCTGATCGACGTCTATCACACCGACCCGTACCGCGCGCGCTCGGCCACCCAATCGATGATCCCGAGCAAGACCGGCGCCGCCGAAGCGGTGGGCCTGGTTCTGCCGGAACTGGCGGGCAAGCTTACGGG…	CTTTTCAAGTACGAAGGCGGTTTGCGTGCGTTCGTTGAATACCTGAACACCAACAAGACGCCGGTCAACGAAGTGTTCCACTTCAATGTCCAGCGCGATGACGGTATAGGCGTCGAGATTGCTCTGCAGTGGAACGACAGCTTCAACGAAAACCTGTTGTGCTTCACCAACAACATTCCACAGCGCGACGGCGGCACTCACCTGGTGGGATTCCGTTCCGCACTGACACGTAACCTGAACAACTACATCGAGCAGGAAGGTCTGGCCAAGAAGCACAAGGTCGCGACCACCGGTGACGATGCGCGCGAAGGTCTGACTGCAATTATCTCGGTCAAAGTACCTGATCCGAAGTTCAGCTCGCAGACCAAAGACAAGCTGGTTTCGTCCGAAGTCAAAACT…	TCGCCAAACGTATCGAAGAAGGCATCCGTGAAGTGATGGGCGCAATTGCGCACTTCCCAGGCACGGTTGACCATATTCTCTCCGAATACACACGTGTCACCAGCGAAGGCGGTCGTCTCTCCGACGTTCTCAGCGGCTATATCGACCCGGACGACGGCATCGCGCCGCCTGCCGAAGTCCCTCCGCCCGTCGATCCCAAAGCCGTCAAGGCCGAAGGTGCTGACGATGATGAGGAAGAGTCAGCAGACTCGAGCGACGAAGAAGACGAAGTCGAAAGCGGTCCGGATCCGGTCATCGCCCAGCAGCGTTTCGGCGCGGTTTCCGATCAAATGGAAATCACCCGCAAGGCGCTGAAGAAGTTCGGTCGCGACGACAAGCACGCCATCGCTGAACTGGTTG…	no			>PaVT2	GCCCCCGTCGAGCTGCCAATACTGACCGGTACAGTGGGTCCGGACGTGATCGACGTACGCGGTCTGACCGCCACCGGCCGCTTCACATTTGACCCTGGTTTCATGTCCACGGCCTCTTGCGAGTCGAAGATCACCTACATTGACGGTGACAACGGAATTCTGCTGCACCGCGGCTACCCTATCGAACAACTGGCCGAGCAGTCCGATTACCTCGAGACCTGCTACCTGTTGCTCAACGGCGAGCTGCCAACCGCCGAACAGAAAGCCCAGTTCGTGGCCGTGGTCAAGAACCACACGATGGTTCACGAACAACTCAAGACCTTCTTCAACGGCTTTCGCCGTGACGCCCACCCGATGGCCGTCATGTGCGGTGTAGTCGGCGCGCTGTCGGCGTTCTAC…	GTGATTATCTCAGCACCGGCCAGCGGTGCCGATGCCACCATCGTCTATGGCGTCAACCACGACACGCTGCGCCAGTCGCACCAGATCATCTCCAGCGCATCGTGCACCACTAACTGCCTGGCCCCGGTCGCCCAGGTGCTGCACCGTGAACTGGGTATCGAAAGCGGCCTGATGACCACCATCCATGCCTACACCAACGATCAGAACCTGATCGACGTCTATCACACCGACCCGTACCGCGCGCGCTCGGCCACCCAATCGATGATCCCGAGCAAGACCGGCGCCGCCGAAGCGGTGGGCCTGGTTCTGCCGGAACTGGCGGGCAAGCTTACGGGTATGGCTGTTCGCGTGCCGGTGATCAACGTTTCGCTGGTCGACCTGACCGTCACCCTGAAGCGT…	CTTTTCAAGTACGAAGGCGGTTTGCGTGCGTTCGTTGAATACCTGAACACCAACAAGACGCCGGTCAAC---GAAGTGTTCCACTTCAATGTCCAGCGCGATGACG---GTATCGGCGTCGAGATTGCTCTGCAGTGGAACGACAGCTTCAACGAAAACCTGTTGTGCTTCACCAACAACATTCCACAGCGCGACGGCGGCACTCACCTGGTGGGATTCCGTTCCGCATTGACACGTAACCTGA	TATATCGACCCGGACGACGGCATCGCGCCGCCTGCCG---AAGTCCCTCCGCCCGTCGATCCCAAAG------CCGTCAAGGC---CGAAGGTGC-TGACGATGATGAGGAAGAGTCAGCAGACTCGAGCGACGAAGAAGACGAAGTCGAAAGCGGTCCGGATCCGGTCATCGCCCAGCAGCGTTTCGGCGCGGTTTCCGATCAAATGGAAATCACCCGCAAGGCGCTGAAGAAG---TTCGGTCGCGACGACAAGCACGCCATCGCTGAACTGGTTGCCCTTGCCGAATTGTTCATGCCGATCAAACTGGTTCCAAAGCAGTTTGAAGGTCTGGTCGAGCGCGTCCGTGGTGCCCTCGAGCGTCTTCGTGCTCAGGAACGCGCC	no		>PaVT24	GCCCCCGTCGAGCTGCCAATACTGACCGGTACAGTGGGTCCGGACGTGATCGACGTACGCGGTCTGACCGCCACCGGCCGCTTCACATTTGACCCTGGTTTCATGTCCACGGCCTCTTGCGAGTCGAAGATCACCTACATTGACGGTGACAACGGAATTCTGCTGCACCGCGGCTACCCTATCGAACAACTGGCCGAGCAGTCCGATTACCTCGAGACCTGCTACCTGTTGCTCAACGGCGAGCTGCCAACCGCCGAACAGAAAGCCCAGTTCGTGGCCGTGGTCAAGAACCACACGATGGTTCACGAACAACTCAAGACCTTCTTCAACGGCTTTCGCCGTGACGCCCACCCGATGGCCGTCATGTGCGGTGTAGTCGGCGCGCTGTCGGCGTTCTAC…	GTGATTATCTCAGCACCGGCCAGCGGTGCCGATGCCACCATCGTCTATGGCGTCAACCACGACACGCTGCGCCAGTCGCACCAGATCATCTCCAGCGCATCGTGCACCACTAACTGCCTGGCCCCGGTCGCCCAGGTGCTGCACCGTGAACTGGGTATCGAAAGCGGCCTGATGACCACCATCCATGCCTACACCAACGATCAGAACCTGATCGACGTCTATCACACCGACCCGTACCGCGCGCGCTCGGCCACCCAATCGATGATCCCGAGCAAGACCGGCGCCGCCGAAGCGGTGGGCCTGGTTCTGCCGGAACTGGCGGGCAAGCTTACGGGTATGGCTGTTCGCGTGCCGGTGATCAACGTTTCGCTGGTCGACCTGACCGTCACCCTGAAGCGT…	CTTTTCAAGTACGAAGGCGGTTTGCGTGCGTTCGTTGAATACCTGAACACCAACAAGACGCCGGTCAAC---GAAGTGTTCCACTTCAATGTCCAGCGCGATGACG---GTATCGGCGTCGAGATTGCTCTGCAGTGGAACGACAGCTTCAACGAAAACCTGTTGTGCTTCACCAACAACATTCCACAGCGCGACGGCGGCACTCACCTGGTGGGATTCCGTTCCGCACTGACACGTAACCTGA	TATATCGACCCGGACGACGGCATCGCGCCGCCTGCCG---AAGTCCCTCCGCCCGTCGATCCCAAAG------CCGTCAAGGC---CGAAGGTGC-TGACGATGATGAGGAAGAGTCAGCAGACTCGAGCGACGAAGAAGACGAAGTCGAAAGCGGTCCGGATCCGGTCATCGCCCAGCAGCGTTTCGGCGCGGTTTCCGATCAAATGGAAATCACCCGCAAGGCGCTGAAGAAG---TTCGGTCGCGACGACAAGCACGCCATCGCTGAACTGGTTGCCCTTGCCGAATTGTTCATGCCGATCAAACTGGTTCCAAAGCAGTTTGAAGGTCTGGTCGAGCGCGTCCGTGGTGCCCTCGAGCGTCTTCGTGCTCAGGAACGCGCC	no		PaVT24	CACCGGCCGCTTCACATTTGACCCTGGTTTC-ATGTCCACGGCCTC-TTGCGAGTCGAAGATCACCTACATTGACGGTGACAACGGAATTCTGCTGCACCGCGGCTACCCTATCGAACAACTGGCCGAGCAGTCCGATTACCTCGAGA-CCTGCTACCTGTTGCTCAACGGCGAGCTGCCAACCGCCGAACAGAAAGCCCAGTTCGTGGCCGTGGTCAAGAACCACACGATGGTTCACGAACAACTCAAGACCTTCTTCAACGGCTTTCGCCGTGACGCCCACCCGATGGCCGTCATGTGCGGTGTAGTCGGCGCGCTGTCGGCGTTCTACCACGATTCGCTCGACATCAATAACCCGCAGCACCGCGAAATTTCGGCTGTACGCCTGGTCGCCAAG-A…	no
>PaVT10	PG01b	avellanae	Italy	GCCCCCGTCGAGCTGCCAATACTGACCGGTACAGTGGGTCCGGACGTGATCGACGTACGCGGTCTGACCGCCACCGGCCGCTTCACATTTGACCCTGGTTTCATGTCCACGGCCTCTTGCGAGTCGAAGATCACCTACATTGACGGTGACAACGGAATTCTGCTGCACCGCGGCTACCCTATCGAACAACTGGCCGAGCAGTCCGATTACCTCGAGACCTGCTACCTGTTGCTCAACGGCGAGCTGCCAACCGCCGAACAGAAAGCCCAGTTCGTGGCCGTGGTCAAGAACCACACGATGGTTCACGAACAACTCAAGACCTTCTTCAACGGCTTTCGCCGTGACGCCCACCCGATGGCCGTCATGTGCGGTGTAGTCGGCGCGCTGTCGGCGTTCTAC…	ATGCACCGGTCTGTTCACCAGCCGCGACAAGGCTGCCGCACACCTGACCGCCGGCGCCCGCAAGGTGATTATCTCAGCACCGGCCAGCGGTGCCGATGCCACCATCGTCTATGGCGTCAACCACGACACGCTGCGCCAGTCGCACCAGATCATCTCCAGCGCATCGTGCACCACTAACTGCCTGGCCCCGGTCGCCCAGGTGCTGCACCGTGAACTGGGTATCGAAAGCGGCCTGATGACCACCATCCATGCCTACACCAACGATCAGAACCTGATCGACGTCTATCACACCGACCCGTACCGCGCGCGCTCGGCCACCCAATCGATGATCCCGAGCAAGACCGGCGCCGCCGAAGCGGTGGGCCTGGTTCTGCCGGAACTGGCGGGCAAGCTTACGGG…	CTTTTCAAGTACGAAGGCGGTTTGCGTGCGTTCGTTGAATACCTGAACACCAACAAGACGCCGGTCAACGAAGTGTTCCACTTCAATGTCCAGCGCGATGACGGTATCGGCGTCGAGATTGCTCTGCAGTGGAACGACAGCTTCAACGAAAACCTGTTGTGCTTCACCAACAACATTCCACAGCGCGATGGCGGCACTCACCTGGTGGGATTCCGTTCCGCACTGACACGTAACCTGAACAACTACATCGAGCAGGAAGGTCTGGCCAAGAAGCACAAGGTCGCGACCACCGGTGACGATGCGCGCGAAGGTCTGACTGCAATTATCTCGGTCAAAGTACCTGATCCGAAGTTCAGCTCGCAGACCAAAGACAAGCTGGTTTCGTCCGAAGTCAAAACT…	TCGCCAAACGTATCGAAGAAGGCATCCGTGAAGTGATGGGCGCAATTGCGCACTTCCCAGGCACGGTTGACCATATTCTCTCCGAATACACACGTGTCACCAGCGAAGGCGGTCGTCTCTCCGACGTTCTCAGCGGCTATATCGACCCGGACGACGGCATCGCGCCGCCTGCCGAAGTCCCTCCGCCCGTCGATCCCAAAGCCGTCAAGGCCGAAGGTGCTGACGATGATGAGGAAGAGTCAGCAGACTCGAGCGACGAAGAAGACGAAGTCGAAAGCGGTCCGGATCCGGTCATCGCCCAGCAGCGTTTCGGCGCGGTTTCCGATCAAATGGAAATCACCCGCAAGGCGCTGAAGAAGTTCGGTCGCGACGACAAGCACGCCATCGCTGAACTGGTTG…	no			>PaVT5	GCCCCCGTCGAGCTGCCAATACTGACCGGTACAGTGGGTCCGGACGTGATCGACGTACGCGGTCTGACCGCCACCGGCCGCTTCACATTTGACCCTGGTTTCATGTCCACGGCCTCTTGCGAGTCGAAGATCACCTACATTGACGGTGACAACGGAATTCTGCTGCACCGCGGCTACCCTATCGAACAACTGGCCGAGCAGTCCGATTACCTCGAGACCTGCTACCTGTTGCTCAACGGCGAGCTGCCAACCGCCGAACAGAAAGCCCAGTTCGTGGCCGTGGTCAAGAACCACACGATGGTTCACGAACAACTCAAGACCTTCTTCAACGGCTTTCGCCGTGACGCCCACCCGATGGCCGTCATGTGCGGTGTAGTCGGCGCGCTGTCGGCGTTCTAC…	GTGATTATCTCAGCACCGGCCAGCGGTGCCGATGCCACCATCGTCTATGGCGTCAACCACGACACGCTGCGCCAGTCGCACCAGATCATCTCCAGCGCATCGTGCACCACTAACTGCCTGGCCCCGGTCGCCCAGGTGCTGCACCGTGAACTGGGTATCGAAAGCGGCCTGATGACCACCATCCATGCCTACACCAACGATCAGAACCTGATCGACGTCTATCACACCGACCCGTACCGCGCGCGCTCGGCCACCCAATCGATGATCCCGAGCAAGACCGGCGCCGCCGAAGCGGTGGGCCTGGTTCTGCCGGAACTGGCGGGCAAGCTTACGGGTATGGCTGTTCGCGTGCCGGTGATCAACGTTTCGCTGGTCGACCTGACCGTCACCCTGAAGCGT…	CTTTTCAAGTACGAAGGCGGTTTGCGTGCGTTCGTTGAATACCTGAACACCAACAAGACGCCGGTCAAC---GAAGTGTTCCACTTCAATGTCCAGCGCGATGACG---GTATCGGCGTCGAGATTGCTCTGCAGTGGAACGACAGCTTCAACGAAAACCTGTTGTGCTTCACCAACAACATTCCACAGCGCGACGGCGGCACTCACCTGGTGGGATTCCGTTCCGCATTGACACGTAACCTGA	TATATCGACCCGGACGATGGCATCGGGCCGCCCGCTG---AAGTCCCTCCGCCCGTCGATCCCAAAG------CCGTCAAGTC---AGAACGTGC-TGGCGATGATGAGGAAGAGTGAGCAGACTCGAGCGACGAAGAAGACGAAGTCGAAAGCGGTCCGGATCCGGTCATCGCCCAGCAGCGTTTCGGCGCGGTTTCCGATCAAATGGAAATCACCCGCAAGGCGCTGAAGAAG---TTCGGTCGCGACGACAAGCACGCCATCGCTGAACTGGTTGCCCTTGCCGAATTGTTCATGCCGATCAAACTGGTTCCAAAGCAGTTTGAAGGTCTGGTCGAGCGCGTCCGTGGTGCCCTCGAGCGTCTTCGTGCTCAGGAACGCGCC	no		>PaVT25	GCCCCCGTCGAGCTGCCAATACTGACCGGTACAGTGGGTCCGGACGTGATCGACGTACGCGGTCTGACCGCCACCGGCCGCTTCACATTTGACCCTGGTTTCATGTCCACGGCCTCTTGCGAGTCGAAGATCACCTACATTGACGGTGACAACGGAATTCTGCTGCACCGCGGCTACCCTATCGAACAACTGGCCGAGCAGTCCGATTACCTCGAGACCTGCTACCTGTTGCTCAACGGCGAGCTGCCAACCGCCGAACAGAAAGCCCAGTTCGTGGCCGTGGTCAAGAACCACACGATGGTTCACGAACAACTCAAGACCTTCTTCAACGGCTTTCGCCGTGACGCCCACCCGATGGCCGTCATGTGCGGTGTAGTCGGCGCGCTGTCGGCGTTCTAC…	GTGATTATCTCAGCACCGGCCAGCGGTGCCGATGCCACCATCGTCTATGGCGTCTACCACGACACGCTGCGCCAGTCGCACCAGATCATCTCCAGCGCATCGTGCACCACTAACTGCCTGGCCCCGGTCGCCCAGGTGCTGCACCGTGAACTGGGTATCGAAAGCGGCCTGATGACCACCATCCATGCCTACACCAACGATCAGAACCTGATCGACGTCTATCACACCGACCCGTACCGCGCGCGCTCGGCCACCCAATCGATGATCCCGAGCAAGACCGGCGCCGCCGAAGCGGTGGGCCTGGTTCTGCCGGAACTGGCGGGCAAGCTTACGGGTATGGCTGTTCGCGTGCCGGTGATCAACGTTTCGCTGGTCGACCTGACCGTCACCCTGAAGCGT…	CTTTTCAAGTACGAAGGCGGTTTGCGTGCGTTCGTTGAATACCTGAACACCAACAAGACGCCGGTCAAC---GAAGTGTTCCACTTCAATGTCCAGCGCGATGACG---GTATCGGCGTCGAGATTGCTCTGCAGTGGAACGACAGCTTCAACGAAAACCTGTTGTGCTTCACCAACAACATTCCACAGCGCGACGGCGGCACTCACCTGGTGGGATTCCGTTCCGCACTGACACGTAACCTGA	TATATCGACCCGGACGACGGCATCGCGCCGCCTGCCG---AAGTCCCTCCGCCCGTCGATCCCAAAG------CCGTCAAGGC---CGAAGGTGC-TGACGATGATGAGGAAGAGTCAGCAGACTCGAGCGACGAAGAAGACGAAGTCGAAAGCGGTCCGGATCCGGTCATCGCCCAGCAGCGTTTCGGCGCGGTTTCCGATCAAATGGAAATCACCCGCAAGGCGCTGAAGAAG---TTCGGTCGCGACGACAAGCACGCCATCGCTGAACTGGTTGCCCTTGCCGAATTGTTCATGCCGATCAAACTGGTTCCAAAGCAGTTTGAAGGTCTGGTCGAGCGCGTCCGTGGTGCCCTCGAGCGTCTTCGTGCTCAGGAACGCGCC	no		PaVT25	CACCGGCCGCTTCACATTTGACCCTGGTTTC-ATGTCCACGGCCTC-TTGCGAGTCGAAGATCACCTACATTGACGGTGACAACGGAATTCTGCTGCACCGCGGCTACCCTATCGAACAACTGGCCGAGCAGTCCGATTACCTCGAGA-CCTGCTACCTGTTGCTCAACGGCGAGCTGCCAACCGCCGAACAGAAAGCCCAGTTCGTGGCCGTGGTCAAGAACCACACGATGGTTCACGAACAACTCAAGACCTTCTTCAACGGCTTTCGCCGTGACGCCCACCCGATGGCCGTCATGTGCGGTGTAGTCGGCGCGCTGTCGGCGTTCTACCACGATTCGCTCGACATCAATAACCCGCAGCACCGCGAAATTTCGGCTGTACGCCTGGTCGCCAAG-A…	no
>PaVT17	PG01b	avellanae	Italy	GCCCCCGTCGAGCTGCCAATACTGACCGGTACAGTGGGTCCGGACGTGATCGACGTACGCGGTCTGACCGCCACCGGCCGCTTCACATTTGACCCTGGTTTCATGTCCACGGCCTCTTGCGAGTCGAAGATCACCTACATTGACGGTGACAACGGAATTCTGCTGCACCGCGGCTACCCTATCGAACAACTGGCCGAGCAGTCCGATTACCTCGAGACCTGCTACCTGTTGCTCAACGGCGAGCTGCCAACCGCCGAACAGAAAGCCCAGTTCGTGGCCGTGGTCAAGAACCACACGATGGTTCACGAACAACTCAAGACCTTCTTCAACGGCTTTCGCCGTGACGCCCACCCGATGGCCGTCATGTGCGGTGTAGTCGGCGCGCTGTCGGCGTTCTAC…	ATGCACCGGTCTGTTCACCAGCCGCGACAAGGCTGCCGCACACCTGACCGCCGGCGCCCGCAAGGTGATTATCTCAGCACCGGCCAGCGGTGCCGATGCCACCATCGTCTATGGCGTCAACCACGACACGCTGCGCCAGTCGCACCAGATCATCTCCAGCGCATCGTGCACCACTAACTGCCTGGCCCCGGTCGCCCAGGTGCTGCACCGTGAACTGGGTATCGAAAGCGGCCTGATGACCACCATCCATGCCTACACCAACGATCAGAACCTGATCGACGTCTATCACACCGACCCGTACCGCGCGCGCTCGGCCACCCAATCGATGATCCCGAGCAAGACCGGCGCCGCCGAAGCGGTGGGCCTGGTTCTGCCGGAACTGGCGGGCAAGCTTACGGG…	CTTTTCAAGTACGAAGGCGGTTTGCGTGCGTTCGTTGAATACCTGAACACCAACAAGACGCCGGTCAACGAAGTGTTCCACTTCAATGTCCAGCGCGATGACGGTATAGGCGTCGAGATTGCTCTGCAGTGGAACGACAGCTTCAACGAAAACCTGTTGTGCTTCACCAACAACATTCCACAGCGCGATGGCGGCACTCACCTGGTGGGATTCCGTTCCGCACTGACACGTAACCTGAACAACTACATCGAGCAGGAAGGTCTGGCCAAGAAGCACAAGGTCGCGACCACCGGTGACGATGCGCGCGAAGGTCTGACTGCAATTATCTCGGTCAAAGTACCTGATCCGAAGTTCAGCTCGCAGACCAAAGACAAGCTGGTTTCGTCCGAAGTCAAAACT…	TCGCCAAAAGTATCGAAGAAGGCATCCGAGAAGCGATGGGCGCAATCGCGCACTTCCCAGGCACGGTTGACCATATTCTCTCCGAATACACACGTCTCACCAGCGAAGGCGGTCGTCTATCCGACGTTCTCAGCGGCTATATCGACCCGGACGATGGCACCGCGCCGCCCACCGAAGTCCCTCCGCCCGTCGATCCCAAAGCCGTCAAGTCAGAACGTGCTGACGATGATGAGGAAGAGTCAGCAGACTCGAGCGACGAAGAAGACGAAGTCGAAAGCGGTCCGGATCCGGTCATCGCCCAGCAGCGTTTCGGCGCGGTTTCCGATCAAATGGAAATCACCCGCAAGGCGCTGAAGAAGTTCGGTCGCGACGACAAGCACGCCATCGCTGAACTGGTTG…	no			>PaVT6	GCCCCCGTCGAGCTGCCAATACTGACCGGTACAGTGGGTCCGGACGTGATCGACGTACGCGGTCTGACCGCCACCGGCCGCTTCACATTTGACCCTGGTTTCATGTCCACGGCCTCTTGCGAGTCGAAGATCACCTACATTGACGGTGACAACGGAATTCTGCTGCACCGCGGCTACCCTATCGAACAACTGGCCGAGCAGTCCGATTACCTCGAGACCTGCTACCTGTTGCTCAACGGCGAGCTGCCAACCGCCGAACAGAAAGCCCAGTTCGTGGCCGTGGTCAAGAACCACACGATGGTTCACGAACAACTCAAGACCTTCTTCAACGGCTTTCGCCGTGACGCCCACCCGATGGCCGTCATGTGCGGTGTAGTCGGCGCGCTGTCGGCGTTCTAC…	GTGATTATCTCAGCACCGGCCAGCGGTGCCGATGCCACCATCGTCTATGGCGTCAACCACGACACGCTGCGCCAGTCGCACCAGATCATCTCCAGCGCATCGTGCACCACTAACTGCCTGGCCCCGGTCGCCCAGGTGCTGCACCGTGAACTGGGTATCGAAAGCGGCCTGATGACCACCATCCATGCCTACACCAACGATCAGAACCTGATCGACGTCTATCACACCGACCCGTACCGCGCGCGCTCGGCCACCCAATCGATGATCCCGAGCAAGACCGGCGCCGCCGAAGCGGTGGGCCTGGTTCTGCCGGAACTGGCGGGCAAGCTTACGGGTATGGCTGTTCGCGTGCCGGTGATCAACGTTTCGCTGGTCGACCTGACCGTCACCCTGAAGCGT…	CTTTTCAAGTACGAAGGCGGTTTGCGTGCGTTCGTTGAATACCTGAACACCAACAAGACGCCGGTCAAC---GAAGTGTTCCACTTCAATGTCCAGCGCGATGACG---GTATCGGCGTCGAGATTGCTCTGCAGTGGAACGACAGCTTCAACGAAAACCTGTTGTGCTTCACCAACAACATTCCACAGCGCGACGGCGGCACTCACCTGGTGGGATTCCGTTCCGCACTGACACGTAACCTGA	TATATCGACCCGGACGACGGCATCGCGCCGCCTGCCG---AAGTCCCTCCGCCCGTCGATCCCAAAG------CCGTCAAGGC---CGAAGGTGC-TGACGATGATGAGGAAGAGTCAGCAGACTCGAGCGACGAAGAAGACGAAGTCGAAAGCGGTCCGGATCCGGTCATCGCCCAGCAGCGTTTCGGCGCGGTTTCCGATCAAATGGAAATCACCCGCAAGGCGCTGAAGAAG---TTCGGTCGCGACGACAAGCACGCCATCGCTGAACTGGTTGCCCTTGCCGAATTGTTCATGCCGATCAAACTGGTTCCAAAGCAGTTTGAAGGTCTGGTCGAGCGCGTCCGTGGTGCCCTCGAGCGTCTTCGTGCTCAGGAACGCGCC	no		>PaVT28	GCCCCCGTCGAGCTGCCAATACTGACCGGTACAGTGGGTCCGGACGTGATCGACGTACGCGGTCTGACCGCCACCGGCCGCTTCACATTTGACCCTGGTTTCATGTCCACGGCCTCTTGCGAGTCGAAGATCACCTACATTGACGGTGACAACGGAATTCTGCTGCACCGCGGCTACCCTATCGAACAACTGGCCGAGCAGTCCGATTACCTCGAGACCTGCTACCTGTTGCTCAACGGCGAGCTGCCAACCGCCGAACAGAAAGCCCAGTTCGTGGCCGTGGTCAAGAACCACACGATGGTTCACGAACAACTCAAGACCTTCTTCAACGGCTTTCGCCGTGACGCCCACCCGATGGCCGTCATGTGCGGTGTAGTCGGCGCGCTGTCGGCGTTCTAC…	GTGATTATCTCAGCACCGGCCAGCGGTGCCGATGCCACCATCGTCTATGGCGTCTACCACGACACGCTGCGCCAGTCGCACCAGATCATCTCCAGCGCATCGTGCACCACTAACTGCCTGGCCCCGGTCGCCCAGGTGCTGCACCGTGAACTGGGTATCGAAAGCGGCCTGATGACCACCATCCATGCCTACACCAACGATCAGAACCTGATCGACGTCTATCACACCGACCCGTACCGCGCGCGCTCGGCCACCCAATCGATGATCCCGAGCAAGACCGGCGCCGCCGAAGCGGTGGGCCTGGTTCTGCCGGAACTGGCGGGCAAGCTTACGGGTATGGCTGTTCGCGTGCCGGTGATCAACGTTTCGCTGGTCGACCTGACCGTCACCCTGAAGCGT…	CTTTTCAAGTACGAAGGCGGTTTGCGTGCGTTCGTTGAATACCTGAACACCAACAAGACGCCGGTCAAC---GAAGTGTTCCACTTCAATGTCCAGCGCGATGACG---GTATCGGCGTCGAGATTGCTCTGCAGTGGAACGACAGCTTCAACGAAAACCTGTTGTGCTTCACCAACAACATTCCACAGCGCGATGGCGGCACTCACCTGGTGGGATTCCGTTCCGCACTGACACGTAACCTGA	TATATCGACCCGGACGACGGCATCGCGCCGCCTGCCG---AAGTCCCTCCGCCCGTCGATCCCAAAG------CCGTCAAGGC---CGAAGGTGC-TGACGATGATGAGGAAGAGTCAGCAGACTCGAGCGACGAAGAAGACGAAGTCGAAAGCGGTCCGGATCCGGTCATCGCCCAGCAGCGTTTCGGCGCGGTTTCCGATCAAATGGAAATCACCCGCAAGGCGCTGAAGAAG---TTCGGTCGCGACGACAAGCACGCCATCGCTGAACTGGTTGCCCTTGCCGAATTGTTCATGCCGATCAAACTGGTTCCAAAGCAGTTTGAAGGTCTGGTCGAGCGCGTCCGTGGTGCCCTCGAGCGTCTTCGTGCTCAGGAACGCGCC	no		PaVT28	CACCGGCCGCTTCACATTTGACCCTGGTTTC-ATGTCCACGGCCTC-TTGCGAGTCGAAGATCACCTACATTGACGGTGACAACGGAATTCTGCTGCACCGCGGCTACCCTATCGAACAACTGGCCGAGCAGTCCGATTACCTCGAGA-CCTGCTACCTGTTGCTCAACGGCGAGCTGCCAACCGCCGAACAGAAAGCCCAGTTCGTGGCCGTGGTCAAGAACCACACGATGGTTCACGAACAACTCAAGACCTTCTTCAACGGCTTTCGCCGTGACGCCCACCCGATGGCCGTCATGTGCGGTGTAGTCGGCGCGCTGTCGGCGTTCTACCACGATTCGCTCGACATCAATAACCCGCAGCACCGCGAAATTTCGGCTGTACGCCTGGTCGCCAAG-A…	no
>PaVT18	PG01b	avellanae	Italy	GCCCCCGTCGAGCTGCCAATACTGACCGGTACAGTGGGTCCGGACGTGATCGACGTACGCGGTCTGACCGCCACCGGCCGCTTCACATTTGACCCTGGTTTCATGTCCACGGCCTCTTGCGAGTCGAAGATCACCTACATTGACGGTGACAACGGAATTCTGCTGCACCGCGGCTACCCTATCGAACAACTGGCCGAGCAGTCCGATTACCTCGAGACCTGCTACCTGTTGCTCAACGGCGAGCTGCCAACCGCCGAACAGAAAGCCCAGTTCGTGGCCGTGGTCAAGAACCACACGATGGTTCACGAACAACTCAAGACCTTCTTCAACGGCTTTCGCCGTGACGCCCACCCGATGGCCGTCATGTGCGGTGTAGTCGGCGCGCTGTCGGCGTTCTAC…	ATGCACCGGTCTGTTCACCAGCCGCGACAAGGCTGCCGCACACCTGACCGCCGGCGCCCGCAAGGTGATTATCTCAGCACCGGCCAGCGGTGCCGATGCCACCATCGTCTATGGCGTCAACCACGACACGCTGCGCCAGTCGCACCAGATCATCTCCAGCGCATCGTGCACCACTAACTGCCTGGCCCCGGTCGCCCAGGTGCTGCACCGTGAACTGGGTATCGAAAGCGGCCTGATGACCACCATCCATGCCTACACCAACGATCAGAACCTGATCGACGTCTATCACACCGACCCGTACCGCGCGCGCTCGGCCACCCAATCGATGATCCCGAGCAAGACCGGCGCCGCCGAAGCGGTGGGCCTGGTTCTGCCGGAACTGGCGGGCAAGCTTACGGG…	CTTTTCAAGTACGAAGGCGGTTTGCGTGCGTTCGTTGAATACCTGAACACCAACAAGACGCCGGTCAACGAAGTGTTCCACTTCAATGTCCAGCGCGATGACGGTATAGGCGTCGAGATTGCTCTGCAGTGGAACGACAGCTTCAACGAAAACCTGTTGTGCTTCACCAACAACATTCCACAGCGCGACGGCGGCACTCACCTGGTGGGATTCCGTTCCGCATTGACACGTAACCTGAACAACTACATCGAGCAGGAAGGTCTGGCCAAGAAGCACAAGGTCGCGACCACCGGTGACGATGCGCGCGAAGGTCTGACTGCAATTATCTCGGTCAAAGTACCTGATCCGAAGTTCAGCTCGCAGACCAAAGACAAGCTGGTTTCGTCCGAAGTCAAAACT…	TCGCCAAACGTATCGAAGAAGGCATCCGTGAAGTGATGGGCGCAATTGCGCACTTCCCAGGCACGGTTGACCATATTCTCTCCGAATACACACGTGTCACCAGCGAAGGCGGTCGTCTCTCCGACGTTCTCAGCGGCTATATCGACCCGGACGACGGCATCGCGCCGCCTGCCGAAGTCCCTCCGCCCGTCGATCCCAAAGCCGTCAAGGCCGAAGGTGCTGACGATGATGAGGAAGAGTCAGCAGACTCGAGCGACGAAGAAGACGAAGTCGAAAGCGGTCCGGATCCGGTCATCGCCCAGCAGCGTTTCGGCGCGGTTTCCGATCAAATGGAAATCACCCGCAAGGCGCTGAAGAAGTTCGGTCGCGACGACAAGCACGCCATCGCTGAACTGGTTG…	no			>PaVT8	GCCCCCGTCGAGCTGCCAATACTGACCGGTACAGTGGGTCCGGACGTGATCGACGTACGCGGTCTGACCGCCACCGGCCGCTTCACATTTGACCCTGGTTTCATGTCCACGGCCTCTTGCGAGTCGAAGATCACCTACATTGACGGTGACAACGGAATTCTGCTGCACCGCGGCTACCCTATCGAACAACTGGCCGAGCAGTCCGATTACCTCGAGACCTGCTACCTGTTGCTCAACGGCGAGCTGCCAACCGCCGAACAGAAAGCCCAGTTCGTGGCCGTGGTCAAGAACCACACGATGGTTCACGAACAACTCAAGACCTTCTTCAACGGCTTTCGCCGTGACGCCCACCCGATGGCCGTCATGTGCGGTGTAGTCGGCGCGCTGTCGGCGTTCTAC…	GTGATTATCTCAGCACCGGCCAGCGGTGCCGATGCCACCATCGTCTATGGCGTCAACCACGACACGCTGCGCCAGTCGCACCAGATCATCTCCAGCGCATCGTGCACCACTAACTGCCTGGCCCCGGTCGCCCAGGTGCTGCACCGTGAACTGGGTATCGAAAGCGGCCTGATGACCACCATCCATGCCTACACCAACGATCAGAACCTGATCGACGTCTATCACACCGACCCGTACCGCGCGCGCTCGGCCACCCAATCGATGATCCCGAGCAAGACCGGCGCCGCCGAAGCGGTGGGCCTGGTTCTGCCGGAACTGGCGGGCAAGCTTACGGGTATGGCTGTTCGCGTGCCGGTGATCAACGTTTCGCTGGTCGACCTGACCGTCACCCTGAAGCGT…	CTTTTCAAGTACGAAGGCGGTTTGCGTGCGTTCGTTGAATACCTGAACACCAACAAGACGCCGGTCAAC---GAAGTGTTCCACTTCAATGTCCAGCGCGATGACG---GTATAGGCGTCGAGATTGCTCTGCAGTGGAACGACAGCTTCAACGAAAACCTGTTGTGCTTCACCAACAACATTCCACAGCGCGACGGCGGCACTCACCTGGTGGGATTCCGTTCCGCACTGACACGTAACCTGA	TATATCGACCCGGACGACGGCATCGCGCCGCCTGCCG---AAGTCCCTCCGCCCGTCGATCCCAAAG------CCGTCAAGGC---CGAAGGTGC-TGACGATGATGAGGAAGAGTCAGCAGACTCGAGCGACGAAGAAGACGAAGTCGAAAGCGGTCCGGATCCGGTCATCGCCCAGCAGCGTTTCGGCGCGGTTTCCGATCAAATGGAAATCACCCGCAAGGCGCTGAAGAAG---TTCGGTCGCGACGACAAGCACGCCATCGCTGAACTGGTTGCCCTTGCCGAATTGTTCATGCCGATCAAACTGGTTCCAAAGCAGTTTGAAGGTCTGGTCGAGCGCGTCCGTGGTGCCCTCGAGCGTCTTCGTGCTCAGGAACGCGCC	no		>PaVT29	GCCCCCGTCGAGCTGCCAATACTGACCGGTACAGTGGGTCCGGACGTGATCGACGTACGCGGTCTGACCGCCACCGGCCGCTTCACATTTGACCCTGGTTTCATGTCCACGGCCTCTTGCGAGTCGAAGATCACCTACATTGACGGTGACAACGGAATTCTGCTGCACCGCGGCTACCCTATCGAACAACTGGCCGAGCAGTCCGATTACCTCGAGACCTGCTACCTGTTGCTCAACGGCGAGCTGCCAACCGCCGAACAGAAAGCCCAGTTCGTGGCCGTGGTCAAGAACCACACGATGGTTCACGAACAACTCAAGACCTTCTTCAACGGCTTTCGCCGTGACGCCCACCCGATGGCCGTCATGTGCGGTGTAGTCGGCGCGCTGTCGGCGTTCTAC…	GTGATTATCTCAGCACCGGCCAGCGGTGCCGATGCCACCATCGTCTATGGCGTCAACCACGACACGCTGCGCCAGTCGCACCAGATCATCTCCAGCGCATCGTGCACCACTAACTGCCTGGCCCCGGTCGCCCAGGTGCTGCACCGTGAACTGGGTATCGAAAGCGGCCTGATGACCACCATCCATGCCTACACCAACGATCAGAACCTGATCGACGTCTATCACACCGACCCGTACCGCGCGCGCTCGGCCACCCAATCGATGATCCCGAGCAAGACCGGCGCCGCCGAAGCGGTGGGCCTGGTTCTGCCGGAACTGGCGGGCAAGCTTACGGGTATGGCTGTTCGCGTGCCGGTGATCAACGTTTCGCTGGTCGACCTGACCGTCACCCTGAAGCGT…	CTTTTCAAGTACGAAGGCGGTTTGCGTGCGTTCGTTGAATACCTGAACACCAACAAGACGCCGGTCAAC---GAAGTGTTCCACTTCAATGTCCAGCGCGATGACG---GTATCGGCGTCGAGATTGCTCTGCAGTGGAACGACAGCTTCAACGAAAACCTGTTGTGCTTCACCAACAACATTCCACAGCGCGACGGCGGCACTCACCTGGTGGGATTCCGTTCCGCATTGACACGTAACCTGA	TATATCGACCCGGACGATGGCATCGCGCCGCCCACCG---AAGTCCCTCCGCCCGTCGATCCCAAAG------CCGTCAAGTC---AGAACGTGC-TGGGGATGATGAGGAAGAGTCAGCAGACTCGAGCGACGAAGAAGACGAAGTCGAAAGCGGTCCGGATCCGGTCATCGCCCAGCAGCGTTTCGGCGCGGTTTCCGATCAAATGGAAATCACCCGCAAGGCGCTGAAGAAG---TTCGGTCGCGACGACAAGCACGCCATCGCTGAACTGGTTGCCCTTGCCGAATTGTTCATGCCGATCAAACTGGTTCCAAAGCAGTTTGAAGGTCTGGTCGAGCGCGTCCGTGGTGCCCTCGAGCGTCTTCGTGCTCAGGAACGCGCC	no		PaVT29	CACCGGCCGCTTCACATTTGACCCTGGTTTC-ATGTCCACGGCCTC-TTGCGAGTCGAAGATCACCTACATTGACGGTGACAACGGAATTCTGCTGCACCGCGGCTACCCTATCGAACAACTGGCCGAGCAGTCCGATTACCTCGAGA-CCTGCTACCTGTTGCTCAACGGCGAGCTGCCAACCGCCGAACAGAAAGCCCAGTTCGTGGCCGTGGTCAAGAACCACACGATGGTTCACGAACAACTCAAGACCTTCTTCAACGGCTTTCGCCGTGACGCCCACCCGATGGCCGTCATGTGCGGTGTAGTCGGCGCGCTGTCGGCGTTCTACCACGATTCGCTCGACATCAATAACCCGCAGCACCGCGAAATTTCGGCTGTACGCCTGGTCGCCAAG-A…	no
>PaVT24	PG01b	avellanae	Italy	GCCCCCGTCGAGCTGCCAATACTGACCGGTACAGTGGGTCCGGACGTGATCGACGTACGCGGTCTGACCGCCACCGGCCGCTTCACATTTGACCCTGGTTTCATGTCCACGGCCTCTTGCGAGTCGAAGATCACCTACATTGACGGTGACAACGGAATTCTGCTGCACCGCGGCTACCCTATCGAACAACTGGCCGAGCAGTCCGATTACCTCGAGACCTGCTACCTGTTGCTCAACGGCGAGCTGCCAACCGCCGAACAGAAAGCCCAGTTCGTGGCCGTGGTCAAGAACCACACGATGGTTCACGAACAACTCAAGACCTTCTTCAACGGCTTTCGCCGTGACGCCCACCCGATGGCCGTCATGTGCGGTGTAGTCGGCGCGCTGTCGGCGTTCTAC…	ATGCACCGGTCTGTTCACCAGCCGCGACAAGGCTGCCGCACACCTGACCGCCGGCGCCCGCAAGGTGATTATCTCAGCACCGGCCAGCGGTGCCGATGCCACCATCGTCTATGGCGTCAACCACGACACGCTGCGCCAGTCGCACCAGATCATCTCCAGCGCATCGTGCACCACTAACTGCCTGGCCCCGGTCGCCCAGGTGCTGCACCGTGAACTGGGTATCGAAAGCGGCCTGATGACCACCATCCATGCCTACACCAACGATCAGAACCTGATCGACGTCTATCACACCGACCCGTACCGCGCGCGCTCGGCCACCCAATCGATGATCCCGAGCAAGACCGGCGCCGCCGAAGCGGTGGGCCTGGTTCTGCCGGAACTGGCGGGCAAGCTTACGGG…	CTTTTCAAGTACGAAGGCGGTTTGCGTGCGTTCGTTGAATACCTGAACACCAACAAGACGCCGGTCAACGAAGTGTTCCACTTCAATGTCCAGCGCGATGACGGTATCGGCGTCGAGATTGCTCTGCAGTGGAACGACAGCTTCAACGAAAACCTGTTGTGCTTCACCAACAACATTCCACAGCGCGACGGCGGCACTCACCTGGTGGGATTCCGTTCCGCACTGACACGTAACCTGAACAACTACATCGAGCAGGAAGGTCTGGCCAAGAAGCACAAGGTCGCGACCACCGGTGACGATGCGCGCGAAGGTCTGACTGCAATTATCTCGGTCAAAGTACCTGATCCGAAGTTCAGCTCGCAGACCAAAGACAAGCTGGTTTCGTCCGAAGTCAAAACT…	TCGCCAAACGTATCGAAGAAGGCATCCGTGAAGTGATGGGCGCAATTGCGCACTTCCCAGGCACGGTTGACCATATTCTCTCCGAATACACACGTGTCACCAGCGAAGGCGGTCGTCTCTCCGACGTTCTCAGCGGCTATATCGACCCGGACGACGGCATCGCGCCGCCTGCCGAAGTCCCTCCGCCCGTCGATCCCAAAGCCGTCAAGGCCGAAGGTGCTGACGATGATGAGGAAGAGTCAGCAGACTCGAGCGACGAAGAAGACGAAGTCGAAAGCGGTCCGGATCCGGTCATCGCCCAGCAGCGTTTCGGCGCGGTTTCCGATCAAATGGAAATCACCCGCAAGGCGCTGAAGAAGTTCGGTCGCGACGACAAGCACGCCATCGCTGAACTGGTTG…	no			>PaVT10	GCCCCCGTCGAGCTGCCAATACTGACCGGTACAGTGGGTCCGGACGTGATCGACGTACGCGGTCTGACCGCCACCGGCCGCTTCACATTTGACCCTGGTTTCATGTCCACGGCCTCTTGCGAGTCGAAGATCACCTACATTGACGGTGACAACGGAATTCTGCTGCACCGCGGCTACCCTATCGAACAACTGGCCGAGCAGTCCGATTACCTCGAGACCTGCTACCTGTTGCTCAACGGCGAGCTGCCAACCGCCGAACAGAAAGCCCAGTTCGTGGCCGTGGTCAAGAACCACACGATGGTTCACGAACAACTCAAGACCTTCTTCAACGGCTTTCGCCGTGACGCCCACCCGATGGCCGTCATGTGCGGTGTAGTCGGCGCGCTGTCGGCGTTCTAC…	GTGATTATCTCAGCACCGGCCAGCGGTGCCGATGCCACCATCGTCTATGGCGTCAACCACGACACGCTGCGCCAGTCGCACCAGATCATCTCCAGCGCATCGTGCACCACTAACTGCCTGGCCCCGGTCGCCCAGGTGCTGCACCGTGAACTGGGTATCGAAAGCGGCCTGATGACCACCATCCATGCCTACACCAACGATCAGAACCTGATCGACGTCTATCACACCGACCCGTACCGCGCGCGCTCGGCCACCCAATCGATGATCCCGAGCAAGACCGGCGCCGCCGAAGCGGTGGGCCTGGTTCTGCCGGAACTGGCGGGCAAGCTTACGGGTATGGCTGTTCGCGTGCCGGTGATCAACGTTTCGCTGGTCGACCTGACCGTCACCCTGAAGCGT…	CTTTTCAAGTACGAAGGCGGTTTGCGTGCGTTCGTTGAATACCTGAACACCAACAAGACGCCGGTCAAC---GAAGTGTTCCACTTCAATGTCCAGCGCGATGACG---GTATCGGCGTCGAGATTGCTCTGCAGTGGAACGACAGCTTCAACGAAAACCTGTTGTGCTTCACCAACAACATTCCACAGCGCGATGGCGGCACTCACCTGGTGGGATTCCGTTCCGCACTGACACGTAACCTGA	TATATCGACCCGGACGACGGCATCGCGCCGCCTGCCG---AAGTCCCTCCGCCCGTCGATCCCAAAG------CCGTCAAGGC---CGAAGGTGC-TGACGATGATGAGGAAGAGTCAGCAGACTCGAGCGACGAAGAAGACGAAGTCGAAAGCGGTCCGGATCCGGTCATCGCCCAGCAGCGTTTCGGCGCGGTTTCCGATCAAATGGAAATCACCCGCAAGGCGCTGAAGAAG---TTCGGTCGCGACGACAAGCACGCCATCGCTGAACTGGTTGCCCTTGCCGAATTGTTCATGCCGATCAAACTGGTTCCAAAGCAGTTTGAAGGTCTGGTCGAGCGCGTCCGTGGTGCCCTCGAGCGTCTTCGTGCTCAGGAACGCGCC	no		>PsyCit7	CACCGGCCGCTTCACATTTGACCCTGGTTTC-ATGTCCACGGCCTC-TTGCGATTCGAAGATCACCTACATCGATGGTGATAATGGCATTCTGCTACACCGCGGCTACCCGATCGAACAACTGGCCGAGCAGTCCGACTACCTCGAGA-CCTGCTACCTGCTGCTCAACGGTGAACTGCCCACCGCCGAGCAGAAAGCCCAGTTCGTGGCCGTGGTCAAGAACCACACGATGGTTCACGAACAACTCAAGACCTTCTTCAACGGTTTCCGCCGTGACGCCCACCCGATGGCCGTCATGTGTGGCGTAGTCGGCGCCCTGTCGGCGTTCTACCACGACTCGCTGGATATCAATAACCCGCAGCACCGCGAGATTTCCGCAGTCCGTCTGGTCGCCAAG-A…	GTGATTATCTCCGCGCCAGCCAGCGGTGCCGATGCCACCATCGTCTATGGGGTCAACCACGACACGCTGCGCCAGTCGCACCAGATCATCTCCAGCGCCTCGTGCACCACCAACTGCCTGGCCCCGGTCGCTCAAGTGCTGCATCGCGAGCTGGGTATCGAAAACGGCCTGATGACCACCATTCATGCCTACACCAACGACCAGAACCTGATCGATGTCTACCACACCGATCCGTACCGCGCCCGCTCGGCGACGCAGTCGATGATCCCGAGCAAGACCGGCGCTGCCGAAGCGGTGGGCCTGGTACTGCCGGAGCTGGCAGGCAAACTCACCGGCATGGCGGTACGCGTACCGGTCATCAACGTTTCGCTGGTCGACCTGACCGTGACCCTGAAGCGT…	CTGTTCAAATATGAAGGTGGTCTGCGTGCATTCGTTGAATACCTGAACACCAACAAGACGCCGGTCAAT---CAGGTGTTCCACTTCAATATTCAACGCGACGACG---GCATTGGTGTCGAGATTGCGCT-CAGTGGAACGACAGCTTCAACGAGAACCTGCTGTGTTTCACCAACAACATTCCGCAGCGTGATGGCGGTACTCAC-TGGTGGGTTTCCGTTCTGCGCTGACGCGTAACCTGA	TATATCGACCCGGACGACGGCATTGCGCCGCCTGCCG---AAGTCCCGCCGCCTGTCGACCCCAAGG------CCGTCAAGGC---CGAAGGTGC-CGATGACGACGAGGAAGAGTCGGCAGACGCCAGCGACGAAGAAGACGAAGTCGAGAGCGGTCCTGATCCGGTCATCGCCCAGCAGCGCTTCGGTGCGGTTTCCGATCAAATGGAAATCACCCGCAAGGCCCTGAAGAAA---TTTGGTCGCGACGACAAGCACGCCATTGCCGAAATGGTTGCACTGGCCGAACTGTTCATGCCGATCAAGCTGGTTCCAAAACAGTTTGAAGGTCTGGTGGAGCGTGTACGCGGTGCCCTTGAGCGTCTTCGTGCCCAGGAACGCGCC	no		PsyCit7	CACCGGCCGCTTCACATTTGACCCTGGTTTC-ATGTCCACGGCCTC-TTGCGATTCGAAGATCACCTACATCGATGGTGATAATGGCATTCTGCTACACCGCGGCTACCCGATCGAACAACTGGCCGAGCAGTCCGACTACCTCGAGA-CCTGCTACCTGCTGCTCAACGGTGAACTGCCCACCGCCGAGCAGAAAGCCCAGTTCGTGGCCGTGGTCAAGAACCACACGATGGTTCACGAACAACTCAAGACCTTCTTCAACGGTTTCCGCCGTGACGCCCACCCGATGGCCGTCATGTGTGGCGTAGTCGGCGCCCTGTCGGCGTTCTACCACGACTCGCTGGATATCAATAACCCGCAGCACCGCGAGATTTCCGCAGTCCGTCTGGTCGCCAAG-A…	no
>PaVT25	PG01b	avellanae	Italy	GCCCCCGTCGAGCTGCCAATACTGACCGGTACAGTGGGTCCGGACGTGATCGACGTACGCGGTCTGACCGCCACCGGCCGCTTCACATTTGACCCTGGTTTCATGTCCACGGCCTCTTGCGAGTCGAAGATCACCTACATTGACGGTGACAACGGAATTCTGCTGCACCGCGGCTACCCTATCGAACAACTGGCCGAGCAGTCCGATTACCTCGAGACCTGCTACCTGTTGCTCAACGGCGAGCTGCCAACCGCCGAACAGAAAGCCCAGTTCGTGGCCGTGGTCAAGAACCACACGATGGTTCACGAACAACTCAAGACCTTCTTCAACGGCTTTCGCCGTGACGCCCACCCGATGGCCGTCATGTGCGGTGTAGTCGGCGCGCTGTCGGCGTTCTAC…	ATGCACCGGTCTGTTCACCAGCCGCGACTAGGCTGCCGCACACCTGACCGCCGGCGCCCGCAAGGTGATTATCTCAGCACCGGCCAGCGGTGCCGATGCCACCATCGTCTATGGCGTCTACCACGACACGCTGCGCCAGTCGCACCAGATCATCTCCAGCGCATCGTGCACCACTAACTGCCTGGCCCCGGTCGCCCAGGTGCTGCACCGTGAACTGGGTATCGAAAGCGGCCTGATGACCACCATCCATGCCTACACCAACGATCAGAACCTGATCGACGTCTATCACACCGACCCGTACCGCGCGCGCTCGGCCACCCAATCGATGATCCCGAGCAAGACCGGCGCCGCCGAAGCGGTGGGCCTGGTTCTGCCGGAACTGGCGGGCAAGCTTACGGG…	CTTTTCAAGTACGAAGGCGGTTTGCGTGCGTTCGTTGAATACCTGAACACCAACAAGACGCCGGTCAACGAAGTGTTCCACTTCAATGTCCAGCGCGATGACGGTATCGGCGTCGAGATTGCTCTGCAGTGGAACGACAGCTTCAACGAAAACCTGTTGTGCTTCACCAACAACATTCCACAGCGCGACGGCGGCACTCACCTGGTGGGATTCCGTTCCGCACTGACACGTAACCTGAACAACTACATCGAGCAGGAAGGTCTGGCCAAGAAGCACAAGGTCGCGACCACCGGTGACGATGCGCGCGAAGGTCTGACTGCAATTATCTCGGTCAAAGTACCTGATCCGAAGTTCAGCTCGCAGACCAAAGACAAGCTGGTTTCGTCCGAAGTCAAAACT…	TCGCCAAACGTATCGAAGAAGGCATCCGTGAAGTGATGGGCGCAATTGCGCACTTCCCAGGCACGGTTGACCATATTCTCTCCGAATACACACGTGTCACCAGCGAAGGCGGTCGTCTCTCCGACGTTCTCAGCGGCTATATCGACCCGGACGACGGCATCGCGCCGCCTGCCGAAGTCCCTCCGCCCGTCGATCCCAAAGCCGTCAAGGCCGAAGGTGCTGACGATGATGAGGAAGAGTCAGCAGACTCGAGCGACGAAGAAGACGAAGTCGAAAGCGGTCCGGATCCGGTCATCGCCCAGCAGCGTTTCGGCGCGGTTTCCGATCAAATGGAAATCACCCGCAAGGCGCTGAAGAAGTTCGGTCGCGACGACAAGCACGCCATCGCTGAACTGGTTG…	no			>PaVT17	GCCCCCGTCGAGCTGCCAATACTGACCGGTACAGTGGGTCCGGACGTGATCGACGTACGCGGTCTGACCGCCACCGGCCGCTTCACATTTGACCCTGGTTTCATGTCCACGGCCTCTTGCGAGTCGAAGATCACCTACATTGACGGTGACAACGGAATTCTGCTGCACCGCGGCTACCCTATCGAACAACTGGCCGAGCAGTCCGATTACCTCGAGACCTGCTACCTGTTGCTCAACGGCGAGCTGCCAACCGCCGAACAGAAAGCCCAGTTCGTGGCCGTGGTCAAGAACCACACGATGGTTCACGAACAACTCAAGACCTTCTTCAACGGCTTTCGCCGTGACGCCCACCCGATGGCCGTCATGTGCGGTGTAGTCGGCGCGCTGTCGGCGTTCTAC…	GTGATTATCTCAGCACCGGCCAGCGGTGCCGATGCCACCATCGTCTATGGCGTCAACCACGACACGCTGCGCCAGTCGCACCAGATCATCTCCAGCGCATCGTGCACCACTAACTGCCTGGCCCCGGTCGCCCAGGTGCTGCACCGTGAACTGGGTATCGAAAGCGGCCTGATGACCACCATCCATGCCTACACCAACGATCAGAACCTGATCGACGTCTATCACACCGACCCGTACCGCGCGCGCTCGGCCACCCAATCGATGATCCCGAGCAAGACCGGCGCCGCCGAAGCGGTGGGCCTGGTTCTGCCGGAACTGGCGGGCAAGCTTACGGGTATGGCTGTTCGCGTGCCGGTGATCAACGTTTCGCTGGTCGACCTGACCGTCACCCTGAAGCGT…	CTTTTCAAGTACGAAGGCGGTTTGCGTGCGTTCGTTGAATACCTGAACACCAACAAGACGCCGGTCAAC---GAAGTGTTCCACTTCAATGTCCAGCGCGATGACG---GTATAGGCGTCGAGATTGCTCTGCAGTGGAACGACAGCTTCAACGAAAACCTGTTGTGCTTCACCAACAACATTCCACAGCGCGATGGCGGCACTCACCTGGTGGGATTCCGTTCCGCACTGACACGTAACCTGA	TATATCGACCCGGACGATGGCACCGCGCCGCCCACCG---AAGTCCCTCCGCCCGTCGATCCCAAAG------CCGTCAAGTC---AGAACGTGC-TGACGATGATGAGGAAGAGTCAGCAGACTCGAGCGACGAAGAAGACGAAGTCGAAAGCGGTCCGGATCCGGTCATCGCCCAGCAGCGTTTCGGCGCGGTTTCCGATCAAATGGAAATCACCCGCAAGGCGCTGAAGAAG---TTCGGTCGCGACGACAAGCACGCCATCGCTGAACTGGTTGCCCTTGCCGAATTGTTCATGCCGATCAAACTGGTTCCAAAGCAGTTTGAAGGTCTGGTCGAGCGCGTCCGTGGTGCCCTCGAGCGTCTTCGTGCTCAGGAACGCGCC	no		>M301072PT	CACCGGCCGCTTCACATTTGACCCTGGTTTC-ATGTCCACGGCCTC-TTGCGATTCGAAGATCACCTACATCGATGGTGACAATGGCATTCTGCTACACCGTGGCTACCCGATCGAACAACTGGCCGAGCAGTCCGACTATCTCGAAA-CCTGCTACCTGCTGCTCAACGGTGAACTGCCCACCGCCGAGCAGAAAGCCCAGTTCGTGGCCGTGGTCAAGAACCACACGATGGTTCACGAACAGCTCAAGACCTTTTTCAACGGTTTCCGCCGCGACGCCCACCCGATGGCCGTCATGTGTGGCGTAGTCGGCGCCCTGTCAGCGTTCTACCACGACTCACTGGACATCAATAACCCGCAGCATCGCGAGATTTCTGCGGTCCGCCTGGTCGCCAAA-A…	GTGATTATCTCCGCGCCAGCCAGCGGTGCCGATGCCACCATCGTCTATGGTGTCAACCACGACACGCTGCGCCAATCGCACCAGATCATCTCCAGCGCCTCGTGCACCACCAACTGCCTGGCCCCGGTCGCTCAAGTGCTGCATCGCGAATTGGGTATCGAAAACGGCCTGATGACCACCATTCATGCCTACACCAACGACCAGAACCTGATCGATGTCTATCACACCGATCCGTACCGCGCCCGCTCGGCCACGCAGTCGATGATCCCGAGCAAGACCGGCGCTGCAGA-GCGGTAGGTCTGGTGCTGCCGGAGCTGGCAGGCAAACTGACCGGCATGGCTGTGCGTGTACCGGTCATCAACGTT-CGCTGGTCGACCTGACCGTGACCCTGAAGCGC…	TTGTTCAAATACGAAGGCGGTCTGCGCGCGTTCGTTGAGTACCTGAACACCAATAAAACACCGGTTAAC---GAAGTGTTCCACTTCAACATCCAGCGTGATGACG---GTATCGGTGTCGAGATTGCTCTGCAGTGGAACGACAGCTTCAACGAGAACCTGCTGTGCTTCACCAACAACATTCCGCAGCGTGATGGCGGTACTCACCTGGTGGGTTTCCGTTCTGCGTTGACGCGCAACCTGA	TATATCGACCCGGACGACGGCATTGCGCCGCCTGCCG---AAGTCCCGCCGCCTGTCGACCCCAAAG------CCGCGAAGGC---AGAAGGGGC-CGATGACGACGAGGAAGAGTCGGCAGACGCCAGCGACGAAGAAGACGAAGTCGAGAGCGGTCCTGATCCGGTCATCGCCCAGCAGCGCTTCGGTGCGGTTTCCGATCAAATGGAAATCACCCGCAAGGCCCTGAAGAAA---TTTGGTCGCGACGACAAGCACGCCATTGCCGAAATGGTTGCGCTGGCCGAACTGTTCATGCCGATCAAACTGGTTCCAAAACAGTTTGAAGGTCTGGTAGAGCGTGTACGCGGTGCTCTTGAGCGTCTTCGTGCTCAGGAACGCGCC	no		M301072PT	CACCGGCCGCTTCACATTTGACCCTGGTTTC-ATGTCCACGGCCTC-TTGCGATTCGAAGATCACCTACATCGATGGTGACAATGGCATTCTGCTACACCGTGGCTACCCGATCGAACAACTGGCCGAGCAGTCCGACTATCTCGAAA-CCTGCTACCTGCTGCTCAACGGTGAACTGCCCACCGCCGAGCAGAAAGCCCAGTTCGTGGCCGTGGTCAAGAACCACACGATGGTTCACGAACAGCTCAAGACCTTTTTCAACGGTTTCCGCCGCGACGCCCACCCGATGGCCGTCATGTGTGGCGTAGTCGGCGCCCTGTCAGCGTTCTACCACGACTCACTGGACATCAATAACCCGCAGCATCGCGAGATTTCTGCGGTCCGCCTGGTCGCCAAA-A…	no
>PaVT28	PG01b	avellanae	Italy	GCCCCCGTCGAGCTGCCAATACTGACCGGTACAGTGGGTCCGGACGTGATCGACGTACGCGGTCTGACCGCCACCGGCCGCTTCACATTTGACCCTGGTTTCATGTCCACGGCCTCTTGCGAGTCGAAGATCACCTACATTGACGGTGACAACGGAATTCTGCTGCACCGCGGCTACCCTATCGAACAACTGGCCGAGCAGTCCGATTACCTCGAGACCTGCTACCTGTTGCTCAACGGCGAGCTGCCAACCGCCGAACAGAAAGCCCAGTTCGTGGCCGTGGTCAAGAACCACACGATGGTTCACGAACAACTCAAGACCTTCTTCAACGGCTTTCGCCGTGACGCCCACCCGATGGCCGTCATGTGCGGTGTAGTCGGCGCGCTGTCGGCGTTCTAC…	ATGCACCGGTCTGTTCACCAGCCGCGACTAGGCTGCCGCACACCTGACCGCCGGCGCCCGCAAGGTGATTATCTCAGCACCGGCCAGCGGTGCCGATGCCACCATCGTCTATGGCGTCTACCACGACACGCTGCGCCAGTCGCACCAGATCATCTCCAGCGCATCGTGCACCACTAACTGCCTGGCCCCGGTCGCCCAGGTGCTGCACCGTGAACTGGGTATCGAAAGCGGCCTGATGACCACCATCCATGCCTACACCAACGATCAGAACCTGATCGACGTCTATCACACCGACCCGTACCGCGCGCGCTCGGCCACCCAATCGATGATCCCGAGCAAGACCGGCGCCGCCGAAGCGGTGGGCCTGGTTCTGCCGGAACTGGCGGGCAAGCTTACGGG…	CTTTTCAAGTACGAAGGCGGTTTGCGTGCGTTCGTTGAATACCTGAACACCAACAAGACGCCGGTCAACGAAGTGTTCCACTTCAATGTCCAGCGCGATGACGGTATCGGCGTCGAGATTGCTCTGCAGTGGAACGACAGCTTCAACGAAAACCTGTTGTGCTTCACCAACAACATTCCACAGCGCGATGGCGGCACTCACCTGGTGGGATTCCGTTCCGCACTGACACGTAACCTGAACAACTACATCGAGCAGGAAGGTCTGGCCAAGAAGCACAAGGTCGCGACCACCGGTGACGATGCGCGCGAAGGTCTGACTGCAATTATCTCGGTCAAAGTACCTGATCCGAAGTTCAGCTCGCAGACCAAAGACAAGCTGGTTTCGTCCGAAGTCAAAACT…	TCGCCAAACGTATCGAAGAAGGCATCCGTGAAGTGATGGGCGCAATTGCGCACTTCCCAGGCACGGTTGACCATATTCTCTCCGAATACACACGTGTCACCAGCGAAGGCGGTCGTCTCTCCGACGTTCTCAGCGGCTATATCGACCCGGACGACGGCATCGCGCCGCCTGCCGAAGTCCCTCCGCCCGTCGATCCCAAAGCCGTCAAGGCCGAAGGTGCTGACGATGATGAGGAAGAGTCAGCAGACTCGAGCGACGAAGAAGACGAAGTCGAAAGCGGTCCGGATCCGGTCATCGCCCAGCAGCGTTTCGGCGCGGTTTCCGATCAAATGGAAATCACCCGCAAGGCGCTGAAGAAGTTCGGTCGCGACGACAAGCACGCCATCGCTGAACTGGTTG…	no			>PaVT18	GCCCCCGTCGAGCTGCCAATACTGACCGGTACAGTGGGTCCGGACGTGATCGACGTACGCGGTCTGACCGCCACCGGCCGCTTCACATTTGACCCTGGTTTCATGTCCACGGCCTCTTGCGAGTCGAAGATCACCTACATTGACGGTGACAACGGAATTCTGCTGCACCGCGGCTACCCTATCGAACAACTGGCCGAGCAGTCCGATTACCTCGAGACCTGCTACCTGTTGCTCAACGGCGAGCTGCCAACCGCCGAACAGAAAGCCCAGTTCGTGGCCGTGGTCAAGAACCACACGATGGTTCACGAACAACTCAAGACCTTCTTCAACGGCTTTCGCCGTGACGCCCACCCGATGGCCGTCATGTGCGGTGTAGTCGGCGCGCTGTCGGCGTTCTAC…	GTGATTATCTCAGCACCGGCCAGCGGTGCCGATGCCACCATCGTCTATGGCGTCAACCACGACACGCTGCGCCAGTCGCACCAGATCATCTCCAGCGCATCGTGCACCACTAACTGCCTGGCCCCGGTCGCCCAGGTGCTGCACCGTGAACTGGGTATCGAAAGCGGCCTGATGACCACCATCCATGCCTACACCAACGATCAGAACCTGATCGACGTCTATCACACCGACCCGTACCGCGCGCGCTCGGCCACCCAATCGATGATCCCGAGCAAGACCGGCGCCGCCGAAGCGGTGGGCCTGGTTCTGCCGGAACTGGCGGGCAAGCTTACGGGTATGGCTGTTCGCGTGCCGGTGATCAACGTTTCGCTGGTCGACCTGACCGTCACCCTGAAGCGT…	CTTTTCAAGTACGAAGGCGGTTTGCGTGCGTTCGTTGAATACCTGAACACCAACAAGACGCCGGTCAAC---GAAGTGTTCCACTTCAATGTCCAGCGCGATGACG---GTATAGGCGTCGAGATTGCTCTGCAGTGGAACGACAGCTTCAACGAAAACCTGTTGTGCTTCACCAACAACATTCCACAGCGCGACGGCGGCACTCACCTGGTGGGATTCCGTTCCGCATTGACACGTAACCTGA	TATATCGACCCGGACGACGGCATCGCGCCGCCTGCCG---AAGTCCCTCCGCCCGTCGATCCCAAAG------CCGTCAAGGC---CGAAGGTGC-TGACGATGATGAGGAAGAGTCAGCAGACTCGAGCGACGAAGAAGACGAAGTCGAAAGCGGTCCGGATCCGGTCATCGCCCAGCAGCGTTTCGGCGCGGTTTCCGATCAAATGGAAATCACCCGCAAGGCGCTGAAGAAG---TTCGGTCGCGACGACAAGCACGCCATCGCTGAACTGGTTGCCCTTGCCGAATTGTTCATGCCGATCAAACTGGTTCCAAAGCAGTTTGAAGGTCTGGTCGAGCGCGTCCGTGGTGCCCTCGAGCGTCTTCGTGCTCAGGAACGCGCC	no		>ISPaVe011	CACCGGCCGCTTCACATTTGACCCTGGTTTC-ATGTCCACGGCCTC-TTGCGATTCGAAGATCACCTACATCGATGGTGATAATGGCATTCTGCTACACCGCGGCTACCCGATCGAACAACTGGCCGAGCAGTCCGACTACCTCGAAA-CCTGCTACCTGCTGCTCAACGGTGAACTGCCCACCGCCGAGCAGAAAGCCCAGTTCGTGGCCGTGGTCAAGAACCACACGATGGTTCACGAACAGCTCAAGACTTTTTTCAACGGTTTCCGCCGCGACGCCCACCCGATGGCCGTCATGTGTGGCGTAGTCGGCGCCCTGTCAGCGTTCTACCACGACTCGCTGGACATCAATAACCCGCAGCACCGCGAGATTTCCGCGGTCCGCCTGGTCGCCAAG-A…	GTGATTATCTCCGCGCCGGCCAGCGGTGCCGATGCCACCATCGTCTATGGTGTCAACCACGACACGCTGCGCCAGTCGCACCAGATCATCTCCAGCGCCTCGTGCACCACCAACTGCCTGGCCCCGGTCGCTCAAGTGCTGCATCGCGAATTGGGTATCGAAAACGGCCTGATGACCACCATTCATGCCTACACCAACGACCAGAACCTGATCGATGTCTATCACACCGATCCGTACCGCGCCCGCTCGGCCACGCAGTCGATGATCCCGAGCAAGACCGGCGCTGCCGAAGCGGTAGGTCTTGTACTGCCGGAGCTGGCAGGCAAACTCACCGGCATGGCTGTGCGCGTACCGGTCATCAACGTTTCGCTGGTCGACCTGACCGTAACCCTGAAGCGC…	TTGTTCAAATACGAAGGCGGTCTGCGCGCGTTCGTCGAGTACCTGAACACCAACAAAACACCGGTTAAC---GAAGTGTTCCACTTCAACATCCAGCGTGATGACG---GTATCGGTGTCGAGATTGCTCTGCAGTGGAACGACAGCTTCAACGAGAACCTGCTGTGCTTCACCAACAACATTCCGCAGCGTGATGGCGGTACTCACCTAGTGGGTTTCCGTTCTGCGTTGACGCGCAACCTGA	TATATCGACCCGGACGACGGCATTGCGCCGCCTGCCG---AAGTCCCGCCGCCTGTCGACCCCAAAG------CCGTCAAGGC---CGAGGGTGC-CGATGACGACGAAGAAGAGTCGGCA-ACGCCAGCGACGAAGAAGACGAAGTCGAGAGCGGTCCTGATCCGGTCATCGCCCAGCAGCGCTTCGGTGCGGTTTCCGATCAAATGGAAATCACCCGCAAGGCCCTGAAGAAA---TTTGGTCGCGACGACAAGCACGCCATTGCCGAAATGGTTGCGCTGGCCGAACTGTTCATGCCGATCAAACTGGTTCCAAAACAGTTTGAAGGTCTGGTAGAGCGTGTACGCGGTGCCCTCGAGCGTCTTCGTGCCCAGGAACGCGCC	no		ISPaVe011	CACCGGCCGCTTCACATTTGACCCTGGTTTC-ATGTCCACGGCCTC-TTGCGATTCGAAGATCACCTACATCGATGGTGATAATGGCATTCTGCTACACCGCGGCTACCCGATCGAACAACTGGCCGAGCAGTCCGACTACCTCGAAA-CCTGCTACCTGCTGCTCAACGGTGAACTGCCCACCGCCGAGCAGAAAGCCCAGTTCGTGGCCGTGGTCAAGAACCACACGATGGTTCACGAACAGCTCAAGACTTTTTTCAACGGTTTCCGCCGCGACGCCCACCCGATGGCCGTCATGTGTGGCGTAGTCGGCGCCCTGTCAGCGTTCTACCACGACTCGCTGGACATCAATAACCCGCAGCACCGCGAGATTTCCGCGGTCCGCCTGGTCGCCAAG-A…	no
>PaVT29	PG01b	avellanae	Italy	GCCCCCGTCGAGCTGCCAATACTGACCGGTACAGTGGGTCCGGACGTGATCGACGTACGCGGTCTGACCGCCACCGGCCGCTTCACATTTGACCCTGGTTTCATGTCCACGGCCTCTTGCGAGTCGAAGATCACCTACATTGACGGTGACAACGGAATTCTGCTGCACCGCGGCTACCCTATCGAACAACTGGCCGAGCAGTCCGATTACCTCGAGACCTGCTACCTGTTGCTCAACGGCGAGCTGCCAACCGCCGAACAGAAAGCCCAGTTCGTGGCCGTGGTCAAGAACCACACGATGGTTCACGAACAACTCAAGACCTTCTTCAACGGCTTTCGCCGTGACGCCCACCCGATGGCCGTCATGTGCGGTGTAGTCGGCGCGCTGTCGGCGTTCTAC…	ATGCACCGGTCTGTTCACCAGCCGCGACAAGGCTGCCGCACACCTGACCGCCGGCGCCCGCAAGGTGATTATCTCAGCACCGGCCAGCGGTGCCGATGCCACCATCGTCTATGGCGTCAACCACGACACGCTGCGCCAGTCGCACCAGATCATCTCCAGCGCATCGTGCACCACTAACTGCCTGGCCCCGGTCGCCCAGGTGCTGCACCGTGAACTGGGTATCGAAAGCGGCCTGATGACCACCATCCATGCCTACACCAACGATCAGAACCTGATCGACGTCTATCACACCGACCCGTACCGCGCGCGCTCGGCCACCCAATCGATGATCCCGAGCAAGACCGGCGCCGCCGAAGCGGTGGGCCTGGTTCTGCCGGAACTGGCGGGCAAGCTTACGGG…	CTTTTCAAGTACGAAGGCGGTTTGCGTGCGTTCGTTGAATACCTGAACACCAACAAGACGCCGGTCAACGAAGTGTTCCACTTCAATGTCCAGCGCGATGACGGTATCGGCGTCGAGATTGCTCTGCAGTGGAACGACAGCTTCAACGAAAACCTGTTGTGCTTCACCAACAACATTCCACAGCGCGACGGCGGCACTCACCTGGTGGGATTCCGTTCCGCATTGACACGTAACCTGAACAACTACATCGAGCAGGAAGGTCTGGCCAAGAAGCACAAGGTCGCGACCACCGGTGACGATGCGCGCGAAGGTCTGACTGCAATTATCTCGGTCAAAGTACCTGATCCGAAGTTCAGCTCGCAGACCAAAGACAAGCTGGTTTCGTCCGAAGTCAAAACT…	TCGCCAAAAGTATCGAAGAAGGCATCCGTGAAGCGATGGGCGCAATTGCGCACTTCCCAGGCACGGTTGACCATATTCTCTCCGAATACACACGTCTCACCAGCGAAGGCGGTCGTCTCATCCGACGTTCTCAGCGGCTATATCGACCCGGACGATGGCATCGCGCCGCCCACCGAAGTCCCTCCGCCCGTCGATCCCAAAGCCGTCAAGTCAGAACGTGCTGGGGATGATGAGGAAGAGTCAGCAGACTCGAGCGACGAAGAAGACGAAGTCGAAAGCGGTCCGGATCCGGTCATCGCCCAGCAGCGTTTCGGCGCGGTTTCCGATCAAATGGAAATCACCCGCAAGGCGCTGAAGAAGTTCGGTCGCGACGACAAGCACGCCATCGCTGAACTGGTT…	no			>PaVT24	GCCCCCGTCGAGCTGCCAATACTGACCGGTACAGTGGGTCCGGACGTGATCGACGTACGCGGTCTGACCGCCACCGGCCGCTTCACATTTGACCCTGGTTTCATGTCCACGGCCTCTTGCGAGTCGAAGATCACCTACATTGACGGTGACAACGGAATTCTGCTGCACCGCGGCTACCCTATCGAACAACTGGCCGAGCAGTCCGATTACCTCGAGACCTGCTACCTGTTGCTCAACGGCGAGCTGCCAACCGCCGAACAGAAAGCCCAGTTCGTGGCCGTGGTCAAGAACCACACGATGGTTCACGAACAACTCAAGACCTTCTTCAACGGCTTTCGCCGTGACGCCCACCCGATGGCCGTCATGTGCGGTGTAGTCGGCGCGCTGTCGGCGTTCTAC…	GTGATTATCTCAGCACCGGCCAGCGGTGCCGATGCCACCATCGTCTATGGCGTCAACCACGACACGCTGCGCCAGTCGCACCAGATCATCTCCAGCGCATCGTGCACCACTAACTGCCTGGCCCCGGTCGCCCAGGTGCTGCACCGTGAACTGGGTATCGAAAGCGGCCTGATGACCACCATCCATGCCTACACCAACGATCAGAACCTGATCGACGTCTATCACACCGACCCGTACCGCGCGCGCTCGGCCACCCAATCGATGATCCCGAGCAAGACCGGCGCCGCCGAAGCGGTGGGCCTGGTTCTGCCGGAACTGGCGGGCAAGCTTACGGGTATGGCTGTTCGCGTGCCGGTGATCAACGTTTCGCTGGTCGACCTGACCGTCACCCTGAAGCGT…	CTTTTCAAGTACGAAGGCGGTTTGCGTGCGTTCGTTGAATACCTGAACACCAACAAGACGCCGGTCAAC---GAAGTGTTCCACTTCAATGTCCAGCGCGATGACG---GTATCGGCGTCGAGATTGCTCTGCAGTGGAACGACAGCTTCAACGAAAACCTGTTGTGCTTCACCAACAACATTCCACAGCGCGACGGCGGCACTCACCTGGTGGGATTCCGTTCCGCACTGACACGTAACCTGA	TATATCGACCCGGACGACGGCATCGCGCCGCCTGCCG---AAGTCCCTCCGCCCGTCGATCCCAAAG------CCGTCAAGGC---CGAAGGTGC-TGACGATGATGAGGAAGAGTCAGCAGACTCGAGCGACGAAGAAGACGAAGTCGAAAGCGGTCCGGATCCGGTCATCGCCCAGCAGCGTTTCGGCGCGGTTTCCGATCAAATGGAAATCACCCGCAAGGCGCTGAAGAAG---TTCGGTCGCGACGACAAGCACGCCATCGCTGAACTGGTTGCCCTTGCCGAATTGTTCATGCCGATCAAACTGGTTCCAAAGCAGTTTGAAGGTCTGGTCGAGCGCGTCCGTGGTGCCCTCGAGCGTCTTCGTGCTCAGGAACGCGCC	no		>ISPaVe2056	CACCGGCCGCTTCACATTTGACCCTGGTTTC-ATGTCCACGGCCTC-TTGCGATTCGAAGATCACCTACATCGATGGTGATAATGGCATTCTGCTACACCGCGGCTACCCGATCGAACAACTGGCCGAGCAGTCCGACTACCTCGAAA-CCTGCTACCTGCTGCTCAACGGTGAACTGCCCACCGCCGAGCAGAAAGCCCAGTTCGTGGCCGTGGTCAAGAACCACACGATGGTTCACGAACAGCTCAAGACTTTTTTCAACGGTTTCCGCCGCGACGCCCACCCGATGGCCGTCATGTGTGGCGTAGTCGGCGCCCTGTCAGCGTTCTACCACGACTCGCTGGACATCAATAACCCGCAGCACCGCGAGATTTCCGCGGTCCGCCTGGTCGCCAAG-A…	GTGATTATCTCCGCGCCGGCCAGCGGTGCCGATGCCACCATCGTCTATGGTGTCAACCACGACACGCTGCGCCAGTCGCACCAGATCATCTCCAGCGCCTCGTGCACCACCAACTGCCTGGCCCCGGTCGCTCAAGTGCTGCATCGCGAATTGGGTATCGAAAACGGCCTGATGACCACCATTCATGCCTACACCAACGACCAGAACCTGATCGATGTCTATCACACCGATCCGTACCGCGCCCGCTCGGCCACGCAGTCGATGATCCCGAGCAAGACCGGCGCTGCCGAAGCGGTAGGTCTTGTACTGCCGGAGCTGGCAGGCAAACTCACCGGCATGGCTGTGCGCGTACCGGTCATCAACGTTTCGCTGGTCGACCTGACCGTAACCCTGAAGCGC…	TTGTTCAAATACGAAGGCGGTCTGCGCGCGTTCGTCGAGTACCTGAACACCAACAAAACACCGGTTAAC---GAAGTGTTCCACTTCAACATCCAGCGTGATGACG---GTATCGGTGTCGAGATTGCTCTGCAGTGGAACGACAGCTTCAACGAGAACCTGCTGTGCTTCACCAACAACATTCCGCAGCGTGATGGCGGTACTCACCTAGTGGGTTTCCGTTCTGCGTTGACGCGCAACCTGA	TATATCGACCCGGACGACGGCATTGCGCCGCCTGCCG---AAGTCCCGCCGCCTGTCGACCCCAAAG------CCGTCAAGGC---CGAGGGTGC-CGATGACGACGAAGAAGAGTCGGCAGACGCCAGCGACGAAGAAGACGAAGTCGAGAGCGGTCCTGATCCGGTCATCGCCCAGCAGCGCTTCGGTGCGGTTTCCGATCAAATGGAAATCACCCGCAAGGCCCTGAAGAAA---TTTGGTCGCGACGACAAGCACGCCATTGCCGAAATGGTTGCGCTGGCCGAACTGTTCATGCCGATCAAACTGGTTCCAAAACAGTTTGAAGGTCTGGTAGAGCGTGTACGCGGTGCCCTCGAGCGTCTTCGTGCCCAGGAACGCGCC	no		ISPaVe2056	CACCGGCCGCTTCACATTTGACCCTGGTTTC-ATGTCCACGGCCTC-TTGCGATTCGAAGATCACCTACATCGATGGTGATAATGGCATTCTGCTACACCGCGGCTACCCGATCGAACAACTGGCCGAGCAGTCCGACTACCTCGAAA-CCTGCTACCTGCTGCTCAACGGTGAACTGCCCACCGCCGAGCAGAAAGCCCAGTTCGTGGCCGTGGTCAAGAACCACACGATGGTTCACGAACAGCTCAAGACTTTTTTCAACGGTTTCCGCCGCGACGCCCACCCGATGGCCGTCATGTGTGGCGTAGTCGGCGCCCTGTCAGCGTTCTACCACGACTCGCTGGACATCAATAACCCGCAGCACCGCGAGATTTCCGCGGTCCGCCTGGTCGCCAAG-A…	no
>PsyCit7	PG02a	syringae		CACCGGCCGCTTCACATTTGACCCTGGTTTC-ATGTCCACGGCCTC-TTGCGATTCGAAGATCACCTACATCGATGGTGATAATGGCATTCTGCTACACCGCGGCTACCCGATCGAACAACTGGCCGAGCAGTCCGACTACCTCGAGA-CCTGCTACCTGCTGCTCAACGGTGAACTGCCCACCGCCGAGCAGAAAGCCCAGTTCGTGGCCGTGGTCAAGAACCACACGATGGTTCACGAACAACTCAAGACCTTCTTCAACGGTTTCCGCCGTGACGCCCACCCGATGGCCGTCATGTGTGGCGTAGTCGGCGCCCTGTCGGCGTTCTACCACGACTCGCTGGATATCAATAACCCGCAGCACCGCGAGATTTCCGCAGTCCGTCTGGTCGCCAAG-A…	GCACGCAAGGTGATTATCTCCGCGCCAGCCAGCGGTGCCGATGCCACCATCGTCTATGGGGTCAACCACGACACGCTGCGCCAGTCGCACCAGATCATCTCCAGCGCCTCGTGCACCACCAACTGCCTGGCCCCGGTCGCTCAAGTGCTGCATCGCGAGCTGGGTATCGAAAACGGCCTGATGACCACCATTCATGCCTACACCAACGACCAGAACCTGATCGATGTCTACCACACCGATCCGTACCGCGCCCGCTCGGCGACGCAGTCGATGATCCCGAGCAAGACCGGCGCTGCCGAAGCGGTGGGCCTGGTACTGCCGGAGCTGGCAGGCAAACTCACCGGCATGGCGGTACGCGTACCGGTCATCAACGTTTCGCTGGTCGACCTGACCGTGACC…	TTGCTGACGGTTCGTCGCAGCGGCAAGATCTGGGAGCAGACTTACGTGCATGGTGTTCCACAGGAGCCGATGAAAATCGTCGGTGAAAGTGACACCACGGGCACCCAGATCCACTTCAAGCCTTCCGCTGAAACGTTCAAGAATATCCACTTCAGTTGGGACATCCTGGCCAAGCGGATTCGCGAACTGTCCTTCCTTAACTCCGGTGTCGGCATTGTCCTCAAGGACGAACGTAGCGGTAAGGAAGAGCTGTTCAAATATGAAGGTGGTCTGCGTGCATTCGTTGAATACCTGAACACCAACAAGACGCCGGTCAATCAGGTGTTCCACTTCAATATTCAACGCGACGACGGCATTGGTGTCGAGATTGCGCTCAGTGGAACGACAGCTTCAACGAGA…	TATATCGACCCGGACGACGGCATTGCGCCGCCTGCCGAAGTCCCGCCGCCTGTCGACCCCAAGGCCGTCAAGGCCGAAGGTGCCGATGACGACGAGGAAGAGTCGGCAGACGCCAGCGACGAAGAAGACGAAGTCGAGAGCGGTCCTGATCCGGTCATCGCCCAGCAGCGCTTCGGTGCGGTTTCCGATCAAATGGAAATCACCCGCAAGGCCCTGAAGAAATTTGGTCGCGACGACAAGCACGCCATTGCCGAAATGGTTGCACTGGCCGAACTGTTCATGCCGATCAAGCTGGTTCCAAAACAGTTTGAAGGTCTGGTGGAGCGTGTACGCGGTGCCCTTGAGCGTCTTCGTGCCCAGGAACGCGCCATCATGCAGCTGTGTGTACGTGATGCACGT…	no			>PaVT25	GCCCCCGTCGAGCTGCCAATACTGACCGGTACAGTGGGTCCGGACGTGATCGACGTACGCGGTCTGACCGCCACCGGCCGCTTCACATTTGACCCTGGTTTCATGTCCACGGCCTCTTGCGAGTCGAAGATCACCTACATTGACGGTGACAACGGAATTCTGCTGCACCGCGGCTACCCTATCGAACAACTGGCCGAGCAGTCCGATTACCTCGAGACCTGCTACCTGTTGCTCAACGGCGAGCTGCCAACCGCCGAACAGAAAGCCCAGTTCGTGGCCGTGGTCAAGAACCACACGATGGTTCACGAACAACTCAAGACCTTCTTCAACGGCTTTCGCCGTGACGCCCACCCGATGGCCGTCATGTGCGGTGTAGTCGGCGCGCTGTCGGCGTTCTAC…	GTGATTATCTCAGCACCGGCCAGCGGTGCCGATGCCACCATCGTCTATGGCGTCTACCACGACACGCTGCGCCAGTCGCACCAGATCATCTCCAGCGCATCGTGCACCACTAACTGCCTGGCCCCGGTCGCCCAGGTGCTGCACCGTGAACTGGGTATCGAAAGCGGCCTGATGACCACCATCCATGCCTACACCAACGATCAGAACCTGATCGACGTCTATCACACCGACCCGTACCGCGCGCGCTCGGCCACCCAATCGATGATCCCGAGCAAGACCGGCGCCGCCGAAGCGGTGGGCCTGGTTCTGCCGGAACTGGCGGGCAAGCTTACGGGTATGGCTGTTCGCGTGCCGGTGATCAACGTTTCGCTGGTCGACCTGACCGTCACCCTGAAGCGT…	CTTTTCAAGTACGAAGGCGGTTTGCGTGCGTTCGTTGAATACCTGAACACCAACAAGACGCCGGTCAAC---GAAGTGTTCCACTTCAATGTCCAGCGCGATGACG---GTATCGGCGTCGAGATTGCTCTGCAGTGGAACGACAGCTTCAACGAAAACCTGTTGTGCTTCACCAACAACATTCCACAGCGCGACGGCGGCACTCACCTGGTGGGATTCCGTTCCGCACTGACACGTAACCTGA	TATATCGACCCGGACGACGGCATCGCGCCGCCTGCCG---AAGTCCCTCCGCCCGTCGATCCCAAAG------CCGTCAAGGC---CGAAGGTGC-TGACGATGATGAGGAAGAGTCAGCAGACTCGAGCGACGAAGAAGACGAAGTCGAAAGCGGTCCGGATCCGGTCATCGCCCAGCAGCGTTTCGGCGCGGTTTCCGATCAAATGGAAATCACCCGCAAGGCGCTGAAGAAG---TTCGGTCGCGACGACAAGCACGCCATCGCTGAACTGGTTGCCCTTGCCGAATTGTTCATGCCGATCAAACTGGTTCCAAAGCAGTTTGAAGGTCTGGTCGAGCGCGTCCGTGGTGCCCTCGAGCGTCTTCGTGCTCAGGAACGCGCC	no		>ISPaVe037	CACCGGCCGCTTCACATTTGACCCTGGTTTCATGTCCACGGCCTCTTGCGATTCGAAGATCACCTACATCGATGGTGATAATGGCATTCTGCTACACCGCGGCTACCCGATCGAACAACTGGCCGAGCAGTCCGACTACCTCGAAACCTGCTACCTGCTGCTCAACGGTGAACTGCCCACCGCCGAGCAGAAAGCCCAGTTCGTGGCCGTGGTCAAGAACCACACGATGGTTCACGAACAGCTCAAGACCTTTTTCAACGGTTTCCGCCGCGACGCCCACCCGATGGCCGTCATGTGTGGCGTAGTCGGCGCCCTGTCAGCGTTCTACCACGACTCGCTGGACATCAATAACCCGCAGCACCGCGAGATTTCCGCGGTCCGCCTGGTCGCCAAGATGCC…	GTGATTATCTCCGCGCCAGCCAGCGGTGCCGATGCCACCATCGTCTATGGTGTCAACCACGACACGCTGCGCCAGTCGCACCAGATCATCTCCAGCGCCTCGTGCACCACCAACTGCCTGGCCCCGGTAGCTCAAGTACTGCATCGCGAGCTGGGTATCGAAAACGGTCTGATGACCACCATTCATGCCTACACCAACGACCAGAACCTGATCGATGTCTATCACACCGATCCGTACCGCGCCCGCTCGGCCACGCAGTCGATGATCCCGAGCAAGACCGGCGCTGCCGAAGCGGTAGGTCTGGTGCTGCCGGAACTGGCAGGCAAACTCACCGGCATGGCTGTGCGCGTACCGGTCATCAACGTTTCGCTGGTCGACCTGACCGTGACCCTGAAGCGC…	TTGTTCAAATACGAAGGCGGTCTGCGCGCATTCGTCGAGTACCTGAACACCAATAAAACGCCGGTCAAC---GAAGTGTTCCACTTCAACATTCAGCGTGATGACG---GTATCGGTGTCGAGATTGCTCTGCAGTGGAACGACAGCTTCAACGAGAACCTGCTGTGCTTCACCAACAACATTCCGCAGCGTGATGGCGGTACTCACCTGGTGGGTTTCCGTTCTGCGTTGACGCGCAACCTGA	TATATCGACCCGGACGACGGCATTGCGCCGCCTGCCG---AAGTCCCGCCACCTGTCGACCCCAAAG------CCGCGAAGGC---AGAAGGGGC-CGATGACGACGAGGAAGAGTCGGCAGACGCCAGCGACGAAGAAGACGAAGTCGAGAGCGGTCCTGATCCGGTCATCGCCCAGCAGCGCTTCGGTGCGGTTTCCGATCAAATGGAAATCACCCGCAAGGCCCTGAAGAAA---TTTGGTCGCGACGACAAGCACGCCATTGCCGAAATGGTTGCGCTGGCCGAACTGTTCATGCCGATCAAACTGGTTCCAAAACAGTTTGAAGGTCTGGTAGAGCGTGTACGCGGTGCCCTCGAGCGTCTCCGTGCTCAGGAACGCGCC	no		ISPaVe037	CACCGGCCGCTTCACATTTGACCCTGGTTTC-ATGTCCACGGCCTC-TTGCGATTCGAAGATCACCTACATCGATGGTGATAATGGCATTCTGCTACACCGCGGCTACCCGATCGAACAACTGGCCGAGCAGTCCGACTACCTCGAAA-CCTGCTACCTGCTGCTCAACGGTGAACTGCCCACCGCCGAGCAGAAAGCCCAGTTCGTGGCCGTGGTCAAGAACCACACGATGGTTCACGAACAGCTCAAGACCTTTTTCAACGGTTTCCGCCGCGACGCCCACCCGATGGCCGTCATGTGTGGCGTAGTCGGCGCCCTGTCAGCGTTCTACCACGACTCGCTGGACATCAATAACCCGCAGCACCGCGAGATTTCCGCGGTCCGCCTGGTCGCCAAG-A…	no
>PavBPIC665	PG02b	avellanae	Greece		GCGCACCTCACCGCCGGCGCCCGCAAGGTGATTATCTCCGCGCCAGCCAGCGGTGCCGATGCCACCATCGTCTATGGTGTCAACCACGACACGCTGCGCCAGTCGCACCAGATCATCTCCAGCGCCTCGTGCACCACCAACTGCCTGGCCCCGGTCGCTCAAGTGCTGCATCGCGAGCTGGGCATTGAAAACGGTCTGATGACCACCATTCATGCCTACACCAACGACCAGAACCTGATCGATGTCTATCACACCGATCCGTACCGCGCCCGCTCGGCCACGCAATCGATGATCCCGAGCAAGACCGGCGCTGCCGAAGCGGTAGGTCTGGTACTGCCGGAGCTGGCAGGCAAACTCACCGGCATGGCTGTGCGCGTACCGGTCATCAACGTTTCGCTG…	TTGCTGACGGTTCGTCGTAGCGGCAAGATCTGGGAACAGACCTATGTTCATGGTGTTCCACAGGAACCGATGAAGATCGTCGGTGAAAGTGACAGCACAGGCACTCAGATCCACTTCAAGCCTTCCGCTGAAACGTTCAAGAACATTCACTTCAGCTGGGACATCCTGGCCAAGCGGATTCGTGAACTGTCCTTCCTGAACTCCGGTGTCGGCATTGTCCTCAAGGATGAGCGCAGCGGTAAGGAAGAATTGTTCAAATACGAAGGCGGTCTGCGCGCGTTCGTTGAGTACCTGAACACCAACAAAACACCGGTTAAC---GAAGTGTTCCACTTCAACATCCAGCGTGATGACG---GTATCGGTGTCGAGATTGCTTTGCAGTGGAACGACAGCTTC…	TATATCGACCCGGACGACGGCATTGCGCCGCCTGCCG---AAGTCCCGCCGCCTGTCGACCCCAAAGCCGTCAAGGCCGAGGGTGCCGATGACGACGAAGAAGAGTCGGCAGACGCCAGCGACGAAGAAGACGAAGTCGAGAGCGGTCCTGATCCGGTCATCGCCCAGCAGCGCTTCGGTGCGGTTTCCGATCAAATGGAAATCACCCGCAAGGCCTTGAAGAAG---TTTGGTCGCGACGACAAGCACGCCATTGCCGAAATGGTTGCACTGGCCGAACTGTTCATGCCGATCAAACTGGTTCCAAAACAGTTTGAAGGTCTGGTAGAGCGTGTACGCGGTGCTCTTGAGCGTCTTCGTGCTCAGGAACGCGCCATCATGCAGCTGTGTGTACGTGAT…	no			>PaVT28	GCCCCCGTCGAGCTGCCAATACTGACCGGTACAGTGGGTCCGGACGTGATCGACGTACGCGGTCTGACCGCCACCGGCCGCTTCACATTTGACCCTGGTTTCATGTCCACGGCCTCTTGCGAGTCGAAGATCACCTACATTGACGGTGACAACGGAATTCTGCTGCACCGCGGCTACCCTATCGAACAACTGGCCGAGCAGTCCGATTACCTCGAGACCTGCTACCTGTTGCTCAACGGCGAGCTGCCAACCGCCGAACAGAAAGCCCAGTTCGTGGCCGTGGTCAAGAACCACACGATGGTTCACGAACAACTCAAGACCTTCTTCAACGGCTTTCGCCGTGACGCCCACCCGATGGCCGTCATGTGCGGTGTAGTCGGCGCGCTGTCGGCGTTCTAC…	GTGATTATCTCAGCACCGGCCAGCGGTGCCGATGCCACCATCGTCTATGGCGTCTACCACGACACGCTGCGCCAGTCGCACCAGATCATCTCCAGCGCATCGTGCACCACTAACTGCCTGGCCCCGGTCGCCCAGGTGCTGCACCGTGAACTGGGTATCGAAAGCGGCCTGATGACCACCATCCATGCCTACACCAACGATCAGAACCTGATCGACGTCTATCACACCGACCCGTACCGCGCGCGCTCGGCCACCCAATCGATGATCCCGAGCAAGACCGGCGCCGCCGAAGCGGTGGGCCTGGTTCTGCCGGAACTGGCGGGCAAGCTTACGGGTATGGCTGTTCGCGTGCCGGTGATCAACGTTTCGCTGGTCGACCTGACCGTCACCCTGAAGCGT…	CTTTTCAAGTACGAAGGCGGTTTGCGTGCGTTCGTTGAATACCTGAACACCAACAAGACGCCGGTCAAC---GAAGTGTTCCACTTCAATGTCCAGCGCGATGACG---GTATCGGCGTCGAGATTGCTCTGCAGTGGAACGACAGCTTCAACGAAAACCTGTTGTGCTTCACCAACAACATTCCACAGCGCGATGGCGGCACTCACCTGGTGGGATTCCGTTCCGCACTGACACGTAACCTGA	TATATCGACCCGGACGACGGCATCGCGCCGCCTGCCG---AAGTCCCTCCGCCCGTCGATCCCAAAG------CCGTCAAGGC---CGAAGGTGC-TGACGATGATGAGGAAGAGTCAGCAGACTCGAGCGACGAAGAAGACGAAGTCGAAAGCGGTCCGGATCCGGTCATCGCCCAGCAGCGTTTCGGCGCGGTTTCCGATCAAATGGAAATCACCCGCAAGGCGCTGAAGAAG---TTCGGTCGCGACGACAAGCACGCCATCGCTGAACTGGTTGCCCTTGCCGAATTGTTCATGCCGATCAAACTGGTTCCAAAGCAGTTTGAAGGTCTGGTCGAGCGCGTCCGTGGTGCCCTCGAGCGTCTTCGTGCTCAGGAACGCGCC	no		>ISPaVe013	CACCGGCCGCTTCACATTTGACCCTGGTTTC-ATGTCCACGGCCTC-TTGCGATTCGAAGATCACCTACATCGATGGTGATAATGGCATTCTGCTACACCGCGGCTACCCGATCGAACAACTGGCCGAGCAGTCCGACTACCTCGAAA-CCTGCTACCTGCTGCTCAACGGTGAACTGCCCACCGCCGAGCAGAAAGCCCAGTTCGTGGCCGTGGTCAAGAACCACACGATGGTTCACGAACAGCTCAAGACTTTTTTCAACGGTTTCCGCCGCGACGCCCACCCGATGGCCGTCATGTGTGGCGTAGTCGGCGCCCTGTCAGCGTTCTACCACGACTCGCTGGACATCAATAACCCGCAGCACCGCGAGATTTCCGCGGTCCGCCTGGTCGCCAAG-A…	GTGATTATCTCCGCGCCGGCCAGCGGTGCCGATGCCACCATCGTCTATGGTGTCAACCACGACACGCTGCGCCAGTCGCACCAGATCATCTCCAGCGCCTCGTGCACCACCAACTGCCTGGCCCCGGTCGCTCAAGTGCTGCATCGCGAATTGGGTATCGAAAACGGCCTGATGACCACCATTCATGCCTACACCAACGACCAGAACCTGATCGATGTCTATCACACCGATCCGTACCGCGCCCGCTCGGCCACGCAGTCGATGATCCCGAGCAAGACCGGCGCTGCCGAAGCGGTAGGTCTTGTACTGCCGGAGCTGGCAGGCAAACTCACCGGCATGGCTGTGCGCGTACCGGTCATCAACGTTTCGCTGGTCGACCTGACCGTAACCCTGAAGCGC…	TTGTTCAAATACGAAGGCGGTCTGCGCGCGTTCGTCGAGTACCTGAACACCAACAAAACACCGGTTAAC---GAAGTGTTCCACTTCAACATCCAGCGTGATGACG---GTATCGGTGTCGAGATTGCTCTGCAGTGGAACGACAGCTTCAACGAGAACCTGCTGTGCTTCACCAACAACATTCCGCAGCGTGATGGCGGTACTCACCTAGTGGGTTTCCGTTCTGCGTTGACGCGCAACCTGA	TATATCGACCCGGACGACGGCATTGCGCCGCCTGCCG---AAGTCCCGCCGCCTGTCGACCCCAAAG------CCGTCAAGGC---CGAGGGTGC-CGATGACGACGAAGAAGAGTCGGCAGACGCCAGCGACGAAGAAGACGAAGTCGAGAGCGGTCCTGATCCGGTCATCGCCCAGCAGCGCTTCGGTGCGGTTTCCGATCAAATGGAAATCACCCGCAAGGCCCTGAAGAAA---TTTGGTCGCGACGACAAGCACGCCATTGCCGAAATGGTTGCGCTGGCCGAACTGTTCATGCCGATCAAACTGGTTCCAAAACAGTTTGAAGGTCTGGTAGAGCGTGTACGCGGTGCCCTCGAGCGTCTTCGTGCCCAGGAACGCGCC	no		ISPaVe013	CACCGGCCGCTTCACATTTGACCCTGGTTTC-ATGTCCACGGCCTC-TTGCGATTCGAAGATCACCTACATCGATGGTGATAATGGCATTCTGCTACACCGCGGCTACCCGATCGAACAACTGGCCGAGCAGTCCGACTACCTCGAAA-CCTGCTACCTGCTGCTCAACGGTGAACTGCCCACCGCCGAGCAGAAAGCCCAGTTCGTGGCCGTGGTCAAGAACCACACGATGGTTCACGAACAGCTCAAGACTTTTTTCAACGGTTTCCGCCGCGACGCCCACCCGATGGCCGTCATGTGTGGCGTAGTCGGCGCCCTGTCAGCGTTCTACCACGACTCGCTGGACATCAATAACCCGCAGCACCGCGAGATTTCCGCGGTCCGCCTGGTCGCCAAG-A…	no
>PavBPIC710	PG02b	avellanae	Greece	nd	GCGCACCTCACCGCCGGCGCCCGCAAGGTGATTATCTCCGCGCCAGCCAGCGGTGCCGATGCCACCATCGTCTATGGTGTCAACCACGACACGCTGCGCCAGTCGCACCAGATCATCTCCAGCGCCTCGTGCACCACCAACTGCCTGGCCCCGGTCGCTCAAGTGCTGCATCGCGAATTGGGTATCGAAAACGGCCTGATGACCACCATTCATGCCTACACCAATGACCAGAACCTGATCGATGTCTATCACACCGATCCGTACCGCGCCCGCTCGGCCACGCAATCGATGATCCCGAGCAAGACCGGCGCTGCCGAAGCGGTAGGTCTGGTGCTGCCGGAACTGGCAGGCAAACTTACCGGCATGGCTGTGCGTGTACCGGTCATCAACGTTTCGCTG…	TTACTGACGGTTCGCCGTAGCGGCAAGATATGGGAACAGACCTATGTTCATGGCGTTCCACAGGAACCGATGAAGATCGTCGGTGAAAGTGACAGCACAGGCACTCAGATCCACTTCAAGCCTTCCGCTGAAACGTTCAAGAACATCCACTTTAGCTGGGACATTCTGGCCAAGCGGATTCGTGAACTGTCCTTCCTGAACTCCGGTGTCGGCATTGTCCTCAAGGATGAGCGCAGCGGTAAGGAAGAGCTGTTCAAATACGAAGGCGGTCTGCGCGCATTCGTTGAGTACCTGAACACCAATAAAACGCCGGTCAAC---GAAGTGTTCCACTTCAACATCCAGCGTGATGACG---GCATCGGTGTCGAGATTGCTCTGCAGTGGAACGACAGCTTC…	TATATCGACCCGGACGACGGCATTGCGCCGCCTGCCG---AAGTCCCGCCGCCTGTCGACCCCAAAGCCGTCAAGGCCGAGGGTGCCGATGACGACGAAGAAGAGTCGGCAGACGCCAGCGACGAAGAAGACGAAGTCGAGAGCGGTCCTGATCCGGTCATCGCCCAGCAGCGCTTCGGTGCGGTTTCCGATCAAATGGAAATCACCCGCAAGGCCCTGAAGAAA---TTTGGTCGCGACGACAAGCACGCCATTGCCGAAATGGTTGCGCTGGCCGAACTGTTCATGCCGATCAAACTGGTTCCAAAACAGTTTGAAGGTCTGGTAGAGCGTGTACGCGGTGCTCTTGAGCGTCTTCGTGCTCAGGAACGCGCCATCATGCAGCTGTGTGTACGTGAT…	no			>PaVT29	GCCCCCGTCGAGCTGCCAATACTGACCGGTACAGTGGGTCCGGACGTGATCGACGTACGCGGTCTGACCGCCACCGGCCGCTTCACATTTGACCCTGGTTTCATGTCCACGGCCTCTTGCGAGTCGAAGATCACCTACATTGACGGTGACAACGGAATTCTGCTGCACCGCGGCTACCCTATCGAACAACTGGCCGAGCAGTCCGATTACCTCGAGACCTGCTACCTGTTGCTCAACGGCGAGCTGCCAACCGCCGAACAGAAAGCCCAGTTCGTGGCCGTGGTCAAGAACCACACGATGGTTCACGAACAACTCAAGACCTTCTTCAACGGCTTTCGCCGTGACGCCCACCCGATGGCCGTCATGTGCGGTGTAGTCGGCGCGCTGTCGGCGTTCTAC…	GTGATTATCTCAGCACCGGCCAGCGGTGCCGATGCCACCATCGTCTATGGCGTCAACCACGACACGCTGCGCCAGTCGCACCAGATCATCTCCAGCGCATCGTGCACCACTAACTGCCTGGCCCCGGTCGCCCAGGTGCTGCACCGTGAACTGGGTATCGAAAGCGGCCTGATGACCACCATCCATGCCTACACCAACGATCAGAACCTGATCGACGTCTATCACACCGACCCGTACCGCGCGCGCTCGGCCACCCAATCGATGATCCCGAGCAAGACCGGCGCCGCCGAAGCGGTGGGCCTGGTTCTGCCGGAACTGGCGGGCAAGCTTACGGGTATGGCTGTTCGCGTGCCGGTGATCAACGTTTCGCTGGTCGACCTGACCGTCACCCTGAAGCGT…	CTTTTCAAGTACGAAGGCGGTTTGCGTGCGTTCGTTGAATACCTGAACACCAACAAGACGCCGGTCAAC---GAAGTGTTCCACTTCAATGTCCAGCGCGATGACG---GTATCGGCGTCGAGATTGCTCTGCAGTGGAACGACAGCTTCAACGAAAACCTGTTGTGCTTCACCAACAACATTCCACAGCGCGACGGCGGCACTCACCTGGTGGGATTCCGTTCCGCATTGACACGTAACCTGA	TATATCGACCCGGACGATGGCATCGCGCCGCCCACCG---AAGTCCCTCCGCCCGTCGATCCCAAAG------CCGTCAAGTC---AGAACGTGC-TGGGGATGATGAGGAAGAGTCAGCAGACTCGAGCGACGAAGAAGACGAAGTCGAAAGCGGTCCGGATCCGGTCATCGCCCAGCAGCGTTTCGGCGCGGTTTCCGATCAAATGGAAATCACCCGCAAGGCGCTGAAGAAG---TTCGGTCGCGACGACAAGCACGCCATCGCTGAACTGGTTGCCCTTGCCGAATTGTTCATGCCGATCAAACTGGTTCCAAAGCAGTTTGAAGGTCTGGTCGAGCGCGTCCGTGGTGCCCTCGAGCGTCTTCGTGCTCAGGAACGCGCC	no		>PSy642	CACCGGCCGCTTCACATTTGACCCTGGCTTC-ATGTCCACGGCCTC-TTGCGATTCGAAGATCACCTACATCGATGGTGACAATGGCATTCTGCTACACCGCGGCTACCCGATCGAACAACTGGCCGAGCAGTCCGACTACCTGGAAA-CCTGCTACCTGCTGCTCAACGGCGAACTGCCCACCGCCGAGCAGAAAGCCCAGTTCGTTGCCGTGGTCAAGAACCACACGATGGTTCACGAACAGCTCAAGACCTTTTTCAACGGTTTCCGCCGTGACGCCCACCCGATGGCCGTCATGTGTGGTGTAGTCGGCGCCCTGTCAGCGTTCTACCACGACTCTCTGGACATCAATAACCCGCAGCACCGCGAGATTTCCGCGATCCGCCTGGTTGCCAAG-A…	GTGATTATCTCCGCGCCAGCCAGCGGTGCCGATGCCACCATCGTCTATGGTGTCAACCACGACACGCTGCGCCAGTCGCACCAGATCATCTCCAGCGCCTCGTGCACCACCAACTGCCTGGCCCCGGTCGCCCAAGTGCTGCACCGCGAGCTGGGTATCGAAAACGGCCTGATGACCACCATTCATGCCTACACCAACGACCAGAACCTGATCGATGTCTATCACACCGATCCGTACCGCGCTCGCTCGGCCACGCAGTCGATGATCCCGAGCAAGACCGGCGCTGCCGAAGCGGTAGGCCTGGTACTGCCGGAGCTGGCAGGCAAACTCACCGGCATGGCGGTACGCGTACCGGTCATCAACGTT-CGCTGGTCGACCTGACCGTGACCCTGAAGCGC…	TTGTTCAAATACGAAGGCGGTCTGCGCGCATTCGTCGAGTACCTGAACACCAATAAAACGCCGGTCAAC---GAAGTGTTCCACTTCAACATTCAGCGTGATGACG---GTATCGGTGTCGAAATTGCTCTGCAGTGGAACGACAGCTTCAACGAGAACCTGCTGTGCTTCACCAACAACATCCCGCAGCGGGATGGCGGTACTCACCTGGTGGGTTTCCGTTCTGCGCTCACGCGTAACCTGA	TATATCGACCCGGACGACGGCATCGCGCCGCCTGCCG---AAGTCCCGCCGCCTGTCGACCCTAAAG------CCGTCAAGGC---CGAAGGTGC-CGATGACGAAGAGGAAGAGTCGGCGGACGCCAGCGACGAAGAAGACGAAGTCGAGAGCGGTCCTGATCCGGTCATCGCCCAACAGCGCTTCGGTGCGGTTTCCGATCAAATGGAAATCACCCGCAAGGCCCTGAAGAAA---TTTGGTCGCGACGACAAGCACGCCATTGCCGAAATGGTTGCTCTGGCCGAACTGTTCATGCCGATCAAACTGGTTCCAAG-CAGTTTGAAGGTCTGGTAGAGCGTGTACGCGGTGCGCTTGAGCGTCTTCGTGCACAGGAACGCGCC	no		PSy642	CACCGGCCGCTTCACATTTGACCCTGGCTTC-ATGTCCACGGCCTC-TTGCGATTCGAAGATCACCTACATCGATGGTGACAATGGCATTCTGCTACACCGCGGCTACCCGATCGAACAACTGGCCGAGCAGTCCGACTACCTGGAAA-CCTGCTACCTGCTGCTCAACGGCGAACTGCCCACCGCCGAGCAGAAAGCCCAGTTCGTTGCCGTGGTCAAGAACCACACGATGGTTCACGAACAGCTCAAGACCTTTTTCAACGGTTTCCGCCGTGACGCCCACCCGATGGCCGTCATGTGTGGTGTAGTCGGCGCCCTGTCAGCGTTCTACCACGACTCTCTGGACATCAATAACCCGCAGCACCGCGAGATTTCCGCGATCCGCCTGGTTGCCAAG-A…	no
>M301072PT	PG02b	japonica		CACCGGCCGCTTCACATTTGACCCTGGTTTC-ATGTCCACGGCCTC-TTGCGATTCGAAGATCACCTACATCGATGGTGACAATGGCATTCTGCTACACCGTGGCTACCCGATCGAACAACTGGCCGAGCAGTCCGACTATCTCGAAA-CCTGCTACCTGCTGCTCAACGGTGAACTGCCCACCGCCGAGCAGAAAGCCCAGTTCGTGGCCGTGGTCAAGAACCACACGATGGTTCACGAACAGCTCAAGACCTTTTTCAACGGTTTCCGCCGCGACGCCCACCCGATGGCCGTCATGTGTGGCGTAGTCGGCGCCCTGTCAGCGTTCTACCACGACTCACTGGACATCAATAACCCGCAGCATCGCGAGATTTCTGCGGTCCGCCTGGTCGCCAAA-A…	GCCCGCAAGGTGATTATCTCCGCGCCAGCCAGCGGTGCCGATGCCACCATCGTCTATGGTGTCAACCACGACACGCTGCGCCAATCGCACCAGATCATCTCCAGCGCCTCGTGCACCACCAACTGCCTGGCCCCGGTCGCTCAAGTGCTGCATCGCGAATTGGGTATCGAAAACGGCCTGATGACCACCATTCATGCCTACACCAACGACCAGAACCTGATCGATGTCTATCACACCGATCCGTACCGCGCCCGCTCGGCCACGCAGTCGATGATCCCGAGCAAGACCGGCGCTGCAGAGCGGTAGGTCTGGTGCTGCCGGAGCTGGCAGGCAAACTGACCGGCATGGCTGTGCGTGTACCGGTCATCAACGTTCGCTGGTCGACCTGACCGTGACCCT…	TTACTGACGGTTCGTCGTAGCGGCAAGATTTGGGAACAGACCTATGTTCATGGTGTTCCACAGGAACCGATGAAGATCGTCGGTGAAAGTGACAGCACAGGCACTCAGATCCACTTCAAGCCTTCCGCTGAAACGTTCAAGAACATCCACTTCAGCTGGGACATCCTGGCCAAGCGGATTCGTGAGCTGTCCTTCCTGAACTCCGGTGTCGGCATTGTCCTCAAGGATGAGCGCAGCGGTAAGGAAGAATTGTTCAAATACGAAGGCGGTCTGCGCGCGTTCGTTGAGTACCTGAACACCAATAAAACACCGGTTAACGAAGTGTTCCACTTCAACATCCAGCGTGATGACGGTATCGGTGTCGAGATTGCTCTGCAGTGGAACGACAGCTTCAACGAG…	TATATCGACCCGGACGACGGCATTGCGCCGCCTGCCGAAGTCCCGCCGCCTGTCGACCCCAAAGCCGCGAAGGCAGAAGGGGCCGATGACGACGAGGAAGAGTCGGCAGACGCCAGCGACGAAGAAGACGAAGTCGAGAGCGGTCCTGATCCGGTCATCGCCCAGCAGCGCTTCGGTGCGGTTTCCGATCAAATGGAAATCACCCGCAAGGCCCTGAAGAAATTTGGTCGCGACGACAAGCACGCCATTGCCGAAATGGTTGCGCTGGCCGAACTGTTCATGCCGATCAAACTGGTTCCAAAACAGTTTGAAGGTCTGGTAGAGCGTGTACGCGGTGCTCTTGAGCGTCTTCGTGCTCAGGAACGCGCCATCATGCAGCTGTGTGTACGTGATGCACGT…	no			>PsyCit7	CACCGGCCGCTTCACATTTGACCCTGGTTTC-ATGTCCACGGCCTC-TTGCGATTCGAAGATCACCTACATCGATGGTGATAATGGCATTCTGCTACACCGCGGCTACCCGATCGAACAACTGGCCGAGCAGTCCGACTACCTCGAGA-CCTGCTACCTGCTGCTCAACGGTGAACTGCCCACCGCCGAGCAGAAAGCCCAGTTCGTGGCCGTGGTCAAGAACCACACGATGGTTCACGAACAACTCAAGACCTTCTTCAACGGTTTCCGCCGTGACGCCCACCCGATGGCCGTCATGTGTGGCGTAGTCGGCGCCCTGTCGGCGTTCTACCACGACTCGCTGGATATCAATAACCCGCAGCACCGCGAGATTTCCGCAGTCCGTCTGGTCGCCAAG-A…	GTGATTATCTCCGCGCCAGCCAGCGGTGCCGATGCCACCATCGTCTATGGGGTCAACCACGACACGCTGCGCCAGTCGCACCAGATCATCTCCAGCGCCTCGTGCACCACCAACTGCCTGGCCCCGGTCGCTCAAGTGCTGCATCGCGAGCTGGGTATCGAAAACGGCCTGATGACCACCATTCATGCCTACACCAACGACCAGAACCTGATCGATGTCTACCACACCGATCCGTACCGCGCCCGCTCGGCGACGCAGTCGATGATCCCGAGCAAGACCGGCGCTGCCGAAGCGGTGGGCCTGGTACTGCCGGAGCTGGCAGGCAAACTCACCGGCATGGCGGTACGCGTACCGGTCATCAACGTTTCGCTGGTCGACCTGACCGTGACCCTGAAGCGT…	CTGTTCAAATATGAAGGTGGTCTGCGTGCATTCGTTGAATACCTGAACACCAACAAGACGCCGGTCAAT---CAGGTGTTCCACTTCAATATTCAACGCGACGACG---GCATTGGTGTCGAGATTGCGCT-CAGTGGAACGACAGCTTCAACGAGAACCTGCTGTGTTTCACCAACAACATTCCGCAGCGTGATGGCGGTACTCAC-TGGTGGGTTTCCGTTCTGCGCTGACGCGTAACCTGA	TATATCGACCCGGACGACGGCATTGCGCCGCCTGCCG---AAGTCCCGCCGCCTGTCGACCCCAAGG------CCGTCAAGGC---CGAAGGTGC-CGATGACGACGAGGAAGAGTCGGCAGACGCCAGCGACGAAGAAGACGAAGTCGAGAGCGGTCCTGATCCGGTCATCGCCCAGCAGCGCTTCGGTGCGGTTTCCGATCAAATGGAAATCACCCGCAAGGCCCTGAAGAAA---TTTGGTCGCGACGACAAGCACGCCATTGCCGAAATGGTTGCACTGGCCGAACTGTTCATGCCGATCAAGCTGGTTCCAAAACAGTTTGAAGGTCTGGTGGAGCGTGTACGCGGTGCCCTTGAGCGTCTTCGTGCCCAGGAACGCGCC	no		>B728a	CACCGGCCGCTTCACATTTGACCCTGGTTTC-ATGTCCACGGCGTC-TTGCGATTCGAAGATCACCTACATCGATGGTGACAATGGCATTCTGCTGCACCGCGGCTACCCGATCGAACAACTGGCCGAGCAGTCCGACTACCTCGAAA-CCTGCTACCTGCTGCTCAACGGCGAACTGCCCACCGCCGAGCAGAAAGCCCAGTTCGTGGCCGTGGTCAAGAACCACACGATGGTTCACGAGCAACTCAAGACCTTTTTCAACGGTTTCCGTCGCGACGCCCACCCGATGGCCGTCATGTGTGGCGTAGTCGGTGCCCTGTCAGCGTTCTACCACGACTCGCTGGACATCAATAACCCGCAGCACCGCGAGATTTCCGCGGTACGCCTGGTCGCCAAG-A…	GTGATTATCTCCGCGCCAGCCAGCGGTGCCGATGCCACCATCGTCTATGGTGTCAACCACGACACGCTGCGCCAGTCGCACCAGATCATCTCCAGCGCCTCGTGCACCACCAACTGCCTGGCACCGGTCGCTCAAATACTGCATCGCGAGCTGGGTATCGAAAACGGTCTGATGACCACCATTCATGCCTACACCAACGACCAGAACCTGATCGATGTCTATCACACCGATCCGTACCGCGCCCGCTCGGCCACGCAGTCGATGATCCCGAGCAAGACCGGCGCTGCCGAAGCGGTAGGTCTGGTACTGCCGGAGCTGGCAGGCAAACTCACCGGCATGGCTGTGCGCGTACCGGTCATCAACGTTTCGCTGGTCGACCTGACCGTGACCCTGAAGCGC…	TTGTTCAAATACGAAGGCGGTCTGCGCGCATTCGTTGAGTACCTGAACACCAATAAAACGCCGGTCAAC---GAAGTGTTCCACTTCAACATCCAGCGTGATGACG---GTATCGGTGTCGAGATTGCTCT-CAGTGGAACGATAGCTTCAACGAGAACCTGCTGTGCTTCACCAACAACATTCCGCAGCGTGATGGCGGTACTCAC-TGGTGGGCTTCCGCTCTGCGCTGACGCGTAACCTGA	TATATCGACCCGGACGACGGCATTGCGCCGCCTGCCG---AAGTCCCGCCGCCTGTCGACCCCAAAG------CCGTCAAGGC---CGAAGGTGC--GATGACGACGAGGAAGAGTCGGCAGACGCCAGCGACGAAGAAGACGAAGTCGAGAGCGGTCCTGATCCGGTCATCGCCCAGCAGCGCTTCGGTGCGGTTTCCGATCAAATGGAAATCACCCGCAAGGCCCTGAAGAAA---TTTGGTCGCGACGACAAGCACGCCATTGCCGAAATGGTTGCACTGGCCGAACTGTTCATGCCGATCAAACTGGTTCCAAAACAGTTTGAAGGTCTGGTAGAGCGTGTACGCGGTGCCCTCGAGCGTCTTCGCGCCCAGGAACGCGCC	no		B728a	CACCGGCCGCTTCACATTTGACCCTGGTTTC-ATGTCCACGGCGTC-TTGCGATTCGAAGATCACCTACATCGATGGTGACAATGGCATTCTGCTGCACCGCGGCTACCCGATCGAACAACTGGCCGAGCAGTCCGACTACCTCGAAA-CCTGCTACCTGCTGCTCAACGGCGAACTGCCCACCGCCGAGCAGAAAGCCCAGTTCGTGGCCGTGGTCAAGAACCACACGATGGTTCACGAGCAACTCAAGACCTTTTTCAACGGTTTCCGTCGCGACGCCCACCCGATGGCCGTCATGTGTGGCGTAGTCGGTGCCCTGTCAGCGTTCTACCACGACTCGCTGGACATCAATAACCCGCAGCACCGCGAGATTTCCGCGGTACGCCTGGTCGCCAAG-A…	no
>ISPaVe011	PG02b	avellanae	Italy	CACCGGCCGCTTCACATTTGACCCTGGTTTC-ATGTCCACGGCCTC-TTGCGATTCGAAGATCACCTACATCGATGGTGATAATGGCATTCTGCTACACCGCGGCTACCCGATCGAACAACTGGCCGAGCAGTCCGACTACCTCGAAA-CCTGCTACCTGCTGCTCAACGGTGAACTGCCCACCGCCGAGCAGAAAGCCCAGTTCGTGGCCGTGGTCAAGAACCACACGATGGTTCACGAACAGCTCAAGACTTTTTTCAACGGTTTCCGCCGCGACGCCCACCCGATGGCCGTCATGTGTGGCGTAGTCGGCGCCCTGTCAGCGTTCTACCACGACTCGCTGGACATCAATAACCCGCAGCACCGCGAGATTTCCGCGGTCCGCCTGGTCGCCAAG-A…	GCCCGCAAGGTGATTATCTCCGCGCCGGCCAGCGGTGCCGATGCCACCATCGTCTATGGTGTCAACCACGACACGCTGCGCCAGTCGCACCAGATCATCTCCAGCGCCTCGTGCACCACCAACTGCCTGGCCCCGGTCGCTCAAGTGCTGCATCGCGAATTGGGTATCGAAAACGGCCTGATGACCACCATTCATGCCTACACCAACGACCAGAACCTGATCGATGTCTATCACACCGATCCGTACCGCGCCCGCTCGGCCACGCAGTCGATGATCCCGAGCAAGACCGGCGCTGCCGAAGCGGTAGGTCTTGTACTGCCGGAGCTGGCAGGCAAACTCACCGGCATGGCTGTGCGCGTACCGGTCATCAACGTTTCGCTGGTCGACCTGACCGTAACC…	CCGGTGGTTTGCACGGTGTAGGTGTCTCTGTGGTTAACGCCCTTTCAGAGCTTCTGTTGCTGACGGTTCGCCGTAGCGGCAAGATCTGGGAACAGACCTATGTTCATGGTGTTCCACAGGAACCGATGAAGATCGTCGGTGAAAGTGACAGCACAGGCACTCAGATCCACTTCAAGCCTTCCGCTGAAACGTTCAAGAACATCCACTTCAGCTGGGACATCCTGGCCAAGCGGATTCGTGAGCTGTCCTTCCTGAACTCCGGTGTCGGCATTGTCCTCAAGGATGAGCGCAGCGGTAAGGAAGAATTGTTCAAATACGAAGGCGGTCTGCGCGCGTTCGTCGAGTACCTGAACACCAACAAAACACCGGTTAACGAAGTGTTCCACTTCAACATCCAGC…	GTTGAACTTCTGACCCGTGAAGGCGAAATCGAAATCGCCAAACGTATCGAAGAAGGCATCCGTGAAGTGATGGGCGCAATTGCGCACTTCCCAGGCACGGTTGACCACATTCTCTCCGAATACACACGCGTCACCAGTGAAGGCGGTCGCCTTTCCGATGTCCTGAGCGGCTATATCGACCCGGACGACGGCATTGCGCCGCCTGCCGAAGTCCCGCCGCCTGTCGACCCCAAAGCCGTCAAGGCCGAGGGTGCCGATGACGACGAAGAAGAGTCGGCAACGCCAGCGACGAAGAAGACGAAGTCGAGAGCGGTCCTGATCCGGTCATCGCCCAGCAGCGCTTCGGTGCGGTTTCCGATCAAATGGAAATCACCCGCAAGGCCCTGAAGAAATTTGGTC…	no			>M301072PT	CACCGGCCGCTTCACATTTGACCCTGGTTTC-ATGTCCACGGCCTC-TTGCGATTCGAAGATCACCTACATCGATGGTGACAATGGCATTCTGCTACACCGTGGCTACCCGATCGAACAACTGGCCGAGCAGTCCGACTATCTCGAAA-CCTGCTACCTGCTGCTCAACGGTGAACTGCCCACCGCCGAGCAGAAAGCCCAGTTCGTGGCCGTGGTCAAGAACCACACGATGGTTCACGAACAGCTCAAGACCTTTTTCAACGGTTTCCGCCGCGACGCCCACCCGATGGCCGTCATGTGTGGCGTAGTCGGCGCCCTGTCAGCGTTCTACCACGACTCACTGGACATCAATAACCCGCAGCATCGCGAGATTTCTGCGGTCCGCCTGGTCGCCAAA-A…	GTGATTATCTCCGCGCCAGCCAGCGGTGCCGATGCCACCATCGTCTATGGTGTCAACCACGACACGCTGCGCCAATCGCACCAGATCATCTCCAGCGCCTCGTGCACCACCAACTGCCTGGCCCCGGTCGCTCAAGTGCTGCATCGCGAATTGGGTATCGAAAACGGCCTGATGACCACCATTCATGCCTACACCAACGACCAGAACCTGATCGATGTCTATCACACCGATCCGTACCGCGCCCGCTCGGCCACGCAGTCGATGATCCCGAGCAAGACCGGCGCTGCAGA-GCGGTAGGTCTGGTGCTGCCGGAGCTGGCAGGCAAACTGACCGGCATGGCTGTGCGTGTACCGGTCATCAACGTT-CGCTGGTCGACCTGACCGTGACCCTGAAGCGC…	TTGTTCAAATACGAAGGCGGTCTGCGCGCGTTCGTTGAGTACCTGAACACCAATAAAACACCGGTTAAC---GAAGTGTTCCACTTCAACATCCAGCGTGATGACG---GTATCGGTGTCGAGATTGCTCTGCAGTGGAACGACAGCTTCAACGAGAACCTGCTGTGCTTCACCAACAACATTCCGCAGCGTGATGGCGGTACTCACCTGGTGGGTTTCCGTTCTGCGTTGACGCGCAACCTGA	TATATCGACCCGGACGACGGCATTGCGCCGCCTGCCG---AAGTCCCGCCGCCTGTCGACCCCAAAG------CCGCGAAGGC---AGAAGGGGC-CGATGACGACGAGGAAGAGTCGGCAGACGCCAGCGACGAAGAAGACGAAGTCGAGAGCGGTCCTGATCCGGTCATCGCCCAGCAGCGCTTCGGTGCGGTTTCCGATCAAATGGAAATCACCCGCAAGGCCCTGAAGAAA---TTTGGTCGCGACGACAAGCACGCCATTGCCGAAATGGTTGCGCTGGCCGAACTGTTCATGCCGATCAAACTGGTTCCAAAACAGTTTGAAGGTCTGGTAGAGCGTGTACGCGGTGCTCTTGAGCGTCTTCGTGCTCAGGAACGCGCC	no		>USA0035	CACCGGCCGCTTCACATTTGACCCTGGTTTC-ATGTCCACGGCCTC-TTGCGATTCGAAGATCACCTACATCGATGGTGACAATGGCATTCTGCTGCACCGCGGCTACCCGATCGAACAACTGGCCGAGCAGTCCGACTACCTCGAAA-CCTGCTATCTGCTGCTCAATGGCGAACTGCCCACCGCCGAGCAGAAAGCCCAGTTCGTGGCCGTGGTCAAGAACCACACGATGGTTCACGAACAACTCAAGACTTTCTTCAACGGTTTCCGCCGCGACGCCCACCCGATGGCCGTCATGTGTGGCGTAGTCGGCGCCCTGTCAGCGTTCTACCACGACTCGCTGGACATCAATAACCCGCAGCACCGCGAGATTTCCGCGGTCCGCCTGGTCGCCAAG-A…	GTGATTATCTCCGCGCCAGCCAGCGGTGCCGATGCCACCATCGTCTATGGTGTCAACCACGACACGCTGCGCCAGTCGCACCAGATCATCTCCAGCGCCTCGTGCACCACCAACTGCCTGGCCCCGGTCGCTCAAGTGCTGCATCGCGAGCTGGGTATCGAAAACGGTCTGATGACCACCATTCATGCCTACACCAACGACCAGAACCTGATCGATGTCTATCACACCGATCCGTACCGCGCCCGCTCGGCCACGCAGTCGATGATCCCGAGCAAGACCGGCGCTGCCGAAGCGGTAGGCCTGGTACTGCCGGAGCTGGCAGGCAAACTCACCGGCATGGCTGTACGCGTACCGGTCATCAACGTTTCGCTGGTCGACCTGACCGTGACCCTGAAGCGC…	CTGTTTAAATACGAAGGCGGTCTGCGTGCATTCGTTGAATACCTGAACACCAACAAAACGCCGGTTAAC---GAAGTGTTCCACTTCAACATCCAGCGTGATGACG---GCATCGGTGTCGAAATTGCTCT-CAGTGGAACGACAGCTTCAACGAGAACCTGCTTTGCTTCACCAACAACATTCCTCAGCGTGATGGAGGTACTCAC-TGGTGGGTTTCCGTTCTGCGCTGACGCGTAACCTGA	TACATCGACCCGGATGACGGCATCGCGCCGCCGGCCG---AAGTCCCGCCACCTCTCGACACCAAGA------CAGCCAAGGCTGACGAAAG----CGACGATGACGAGGACGAATCGGGCGACGCTTCCGACGATGAAGAAGAAGCCGAAAGCGGTCCGGACCCGGTCATTGCCCAGCAGCGCTTCGGCGCCGTTGCCGAGCAGATGGAAATCACCCGCAAGGCGCTGAAGAAA---TTCGGTCGTGAAGACAAGAATGCCATCGCCGAGCTGGTTGCCCTGGCCGAACTGTTCATGCCGATCAAACTGGTTCCAAAACAGTTTGAAGGCCTGGTAGAACGCGTTCGCAGCGCCCTTGATCGCCTCCGCGCTCAGGAGCGCGCG	no		USA0035	CACCGGCCGCTTCACATTTGACCCTGGTTTC-ATGTCCACGGCCTC-TTGCGATTCGAAGATCACCTACATCGATGGTGACAATGGCATTCTGCTGCACCGCGGCTACCCGATCGAACAACTGGCCGAGCAGTCCGACTACCTCGAAA-CCTGCTATCTGCTGCTCAATGGCGAACTGCCCACCGCCGAGCAGAAAGCCCAGTTCGTGGCCGTGGTCAAGAACCACACGATGGTTCACGAACAACTCAAGACTTTCTTCAACGGTTTCCGCCGCGACGCCCACCCGATGGCCGTCATGTGTGGCGTAGTCGGCGCCCTGTCAGCGTTCTACCACGACTCGCTGGACATCAATAACCCGCAGCACCGCGAGATTTCCGCGGTCCGCCTGGTCGCCAAG-A…	no
>ISPaVe2056	PG02b	avellanae	Italy	CACCGGCCGCTTCACATTTGACCCTGGTTTC-ATGTCCACGGCCTC-TTGCGATTCGAAGATCACCTACATCGATGGTGATAATGGCATTCTGCTACACCGCGGCTACCCGATCGAACAACTGGCCGAGCAGTCCGACTACCTCGAAA-CCTGCTACCTGCTGCTCAACGGTGAACTGCCCACCGCCGAGCAGAAAGCCCAGTTCGTGGCCGTGGTCAAGAACCACACGATGGTTCACGAACAGCTCAAGACTTTTTTCAACGGTTTCCGCCGCGACGCCCACCCGATGGCCGTCATGTGTGGCGTAGTCGGCGCCCTGTCAGCGTTCTACCACGACTCGCTGGACATCAATAACCCGCAGCACCGCGAGATTTCCGCGGTCCGCCTGGTCGCCAAG-A…	GCCCGCAAGGTGATTATCTCCGCGCCGGCCAGCGGTGCCGATGCCACCATCGTCTATGGTGTCAACCACGACACGCTGCGCCAGTCGCACCAGATCATCTCCAGCGCCTCGTGCACCACCAACTGCCTGGCCCCGGTCGCTCAAGTGCTGCATCGCGAATTGGGTATCGAAAACGGCCTGATGACCACCATTCATGCCTACACCAACGACCAGAACCTGATCGATGTCTATCACACCGATCCGTACCGCGCCCGCTCGGCCACGCAGTCGATGATCCCGAGCAAGACCGGCGCTGCCGAAGCGGTAGGTCTTGTACTGCCGGAGCTGGCAGGCAAACTCACCGGCATGGCTGTGCGCGTACCGGTCATCAACGTTTCGCTGGTCGACCTGACCGTAACC…	CCGGTGGTTTGCACGGTGTAGGTGTCTCTGTGGTTAACGCCCTTTCAGAGCTTCTGTTGCTGACGGTTCGCCGTAGCGGCAAGATCTGGGAACAGACCTATGTTCATGGTGTTCCACAGGAACCGATGAAGATCGTCGGTGAAAGTGACAGCACAGGCACTCAGATCCACTTCAAGCCTTCCGCTGAAACGTTCAAGAACATCCACTTCAGCTGGGACATCCTGGCCAAGCGGATTCGTGAGCTGTCCTTCCTGAACTCCGGTGTCGGCATTGTCCTCAAGGATGAGCGCAGCGGTAAGGAAGAATTGTTCAAATACGAAGGCGGTCTGCGCGCGTTCGTCGAGTACCTGAACACCAACAAAACACCGGTTAACGAAGTGTTCCACTTCAACATCCAGC…	GTTGAACTTCTGACCCGTGAAGGCGAAATCGAAATCGCCAAACGTATCGAAGAAGGCATCCGTGAAGTGATGGGCGCAATTGCGCACTTCCCAGGCACGGTTGACCACATTCTCTCCGAATACACACGCGTCACCAGTGAAGGCGGTCGCCTTTCCGATGTCCTGAGCGGCTATATCGACCCGGACGACGGCATTGCGCCGCCTGCCGAAGTCCCGCCGCCTGTCGACCCCAAAGCCGTCAAGGCCGAGGGTGCCGATGACGACGAAGAAGAGTCGGCAGACGCCAGCGACGAAGAAGACGAAGTCGAGAGCGGTCCTGATCCGGTCATCGCCCAGCAGCGCTTCGGTGCGGTTTCCGATCAAATGGAAATCACCCGCAAGGCCCTGAAGAAATTTGGT…	no			>ISPaVe011	CACCGGCCGCTTCACATTTGACCCTGGTTTC-ATGTCCACGGCCTC-TTGCGATTCGAAGATCACCTACATCGATGGTGATAATGGCATTCTGCTACACCGCGGCTACCCGATCGAACAACTGGCCGAGCAGTCCGACTACCTCGAAA-CCTGCTACCTGCTGCTCAACGGTGAACTGCCCACCGCCGAGCAGAAAGCCCAGTTCGTGGCCGTGGTCAAGAACCACACGATGGTTCACGAACAGCTCAAGACTTTTTTCAACGGTTTCCGCCGCGACGCCCACCCGATGGCCGTCATGTGTGGCGTAGTCGGCGCCCTGTCAGCGTTCTACCACGACTCGCTGGACATCAATAACCCGCAGCACCGCGAGATTTCCGCGGTCCGCCTGGTCGCCAAG-A…	GTGATTATCTCCGCGCCGGCCAGCGGTGCCGATGCCACCATCGTCTATGGTGTCAACCACGACACGCTGCGCCAGTCGCACCAGATCATCTCCAGCGCCTCGTGCACCACCAACTGCCTGGCCCCGGTCGCTCAAGTGCTGCATCGCGAATTGGGTATCGAAAACGGCCTGATGACCACCATTCATGCCTACACCAACGACCAGAACCTGATCGATGTCTATCACACCGATCCGTACCGCGCCCGCTCGGCCACGCAGTCGATGATCCCGAGCAAGACCGGCGCTGCCGAAGCGGTAGGTCTTGTACTGCCGGAGCTGGCAGGCAAACTCACCGGCATGGCTGTGCGCGTACCGGTCATCAACGTTTCGCTGGTCGACCTGACCGTAACCCTGAAGCGC…	TTGTTCAAATACGAAGGCGGTCTGCGCGCGTTCGTCGAGTACCTGAACACCAACAAAACACCGGTTAAC---GAAGTGTTCCACTTCAACATCCAGCGTGATGACG---GTATCGGTGTCGAGATTGCTCTGCAGTGGAACGACAGCTTCAACGAGAACCTGCTGTGCTTCACCAACAACATTCCGCAGCGTGATGGCGGTACTCACCTAGTGGGTTTCCGTTCTGCGTTGACGCGCAACCTGA	TATATCGACCCGGACGACGGCATTGCGCCGCCTGCCG---AAGTCCCGCCGCCTGTCGACCCCAAAG------CCGTCAAGGC---CGAGGGTGC-CGATGACGACGAAGAAGAGTCGGCA-ACGCCAGCGACGAAGAAGACGAAGTCGAGAGCGGTCCTGATCCGGTCATCGCCCAGCAGCGCTTCGGTGCGGTTTCCGATCAAATGGAAATCACCCGCAAGGCCCTGAAGAAA---TTTGGTCGCGACGACAAGCACGCCATTGCCGAAATGGTTGCGCTGGCCGAACTGTTCATGCCGATCAAACTGGTTCCAAAACAGTTTGAAGGTCTGGTAGAGCGTGTACGCGGTGCCCTCGAGCGTCTTCGTGCCCAGGAACGCGCC	no		>MAFF301020	CACCGGCCGCTTCACATTTGACCCTGGCTTC-ATGTCCACGGCCTC-TTGCGATTCGAAGATCACCTACATTGATGGTGACAATGGCATTCTGCTGCACCGCGGCTACCCGATCGAACAACTGGCCGAGCAGTCCGATTACCTCGAAA-CCTGCTACCTGCTGCTCAACGGCGAACTGCCGACCGCCGAACAGAAAGCCCAGTTCGTGGCCGTGGTCAAGAACCACACGATGGTTCACGAGCAACTCAAGACCTTCTTCAACGGCTTTCGTCGCGACGCCCACCCGATGGCCGTCATGTGCGGCGTAGTCGGTGCCCTGTCAGCGTTCTACCACGACTCGCTGGACATCAATAACCCGCAGCACCGCGAGATTTCCGCTGTACGCCTGGTGGCCAAG-A…	GTCATTATCTCCGCCCCGGCCAGCGGTGCCGATGCCACCATCGTCTATGGTGTCAACCACGACACGCTGCGTCAGTCGCACCAGATCATCTCCAGTGCATCCTGCACCACCAATTGCCTGGCCCCGGTCGCCCAGGTACTGCACCGTGAACTGGGGATCGAAAATGGCCTGATGACCACCATCCATGCCTACACCAACGACCAGAACCTGATCGATGTCTATCACACCGATCCGTACCGCGCCCGCTCGGCGACGCAGTCGATGATCCCGAGCAAGACCGGCGCTGCCGAAGCAGTGGGCCTGGTACTGCCGGAGCTGGCAGGCAAACTCACCGGCATGGCGGTACGCGTACCGGTCATCAACGTT-CGCTGGTCGACCTGACCGTGACCCTGAAGCGT…	CTGTTCAAATATGAAGGCGGTCTGCGTGCCTTCGTTGAATACCTGAACACCAACAAAACGCCGGTCAAC---GAAGTGTTCCACTTCAACATCCAGCGTGATGATG---GAATCGGTGTCGAAATTGCGCTGCAGTGGAACGACAGCTTCAACGAGAACCTGCTGTGCTTCACCAACAACATTCCACAGCGTGACGGTGGTACTCA-TTGGTGGGCTTCCGTTCCGCTCTGACGCGTAACCTGA	TATATCGACCCGGACGACGGCATTGCGCCGCCTGCCG---AAGTACCTCCGCCTGTCGACCCCAAGG------CCGTAAAGGC---CGAAGGCAC-CGATGACGACGAGGAAGAATCGGCAGACGCCAGCGACGACGAAGACGAAGTCGAAAGCGGTCCCGATCCGGTCATCGCCCAGCAGCGCTTCGGTGCGGTTTCCGATCAAATGGAAATCACCCGCAAGGCGCTGAAGAAA---TTCGGTCGCGACGACAAGCACGCCATTGCCGAAATGGTTGCACTTGCCGAACTGTTCATGCCGATCAAACTGGTTCCAAAGCAGTTTGAAGGTCTGGTAGAGCGTGTGCGGGGTGCTCTTGAGCGTCTTCGTGCTCAGGAACGCGCC	no		MAFF301020	CACCGGCCGCTTCACATTTGACCCTGGCTTC-ATGTCCACGGCCTC-TTGCGATTCGAAGATCACCTACATTGATGGTGACAATGGCATTCTGCTGCACCGCGGCTACCCGATCGAACAACTGGCCGAGCAGTCCGATTACCTCGAAA-CCTGCTACCTGCTGCTCAACGGCGAACTGCCGACCGCCGAACAGAAAGCCCAGTTCGTGGCCGTGGTCAAGAACCACACGATGGTTCACGAGCAACTCAAGACCTTCTTCAACGGCTTTCGTCGCGACGCCCACCCGATGGCCGTCATGTGCGGCGTAGTCGGTGCCCTGTCAGCGTTCTACCACGACTCGCTGGACATCAATAACCCGCAGCACCGCGAGATTTCCGCTGTACGCCTGGTGGCCAAG-A…	no
>ISPaVe037	PG02b	avellanae	Italy	CACCGGCCGCTTCACATTTGACCCTGGTTTCATGTCCACGGCCTCTTGCGATTCGAAGATCACCTACATCGATGGTGATAATGGCATTCTGCTACACCGCGGCTACCCGATCGAACAACTGGCCGAGCAGTCCGACTACCTCGAAACCTGCTACCTGCTGCTCAACGGTGAACTGCCCACCGCCGAGCAGAAAGCCCAGTTCGTGGCCGTGGTCAAGAACCACACGATGGTTCACGAACAGCTCAAGACCTTTTTCAACGGTTTCCGCCGCGACGCCCACCCGATGGCCGTCATGTGTGGCGTAGTCGGCGCCCTGTCAGCGTTCTACCACGACTCGCTGGACATCAATAACCCGCAGCACCGCGAGATTTCCGCGGTCCGCCTGGTCGCCAAGATGCC…	GCCCGCAAGGTGATTATCTCCGCGCCAGCCAGCGGTGCCGATGCCACCATCGTCTATGGTGTCAACCACGACACGCTGCGCCAGTCGCACCAGATCATCTCCAGCGCCTCGTGCACCACCAACTGCCTGGCCCCGGTAGCTCAAGTACTGCATCGCGAGCTGGGTATCGAAAACGGTCTGATGACCACCATTCATGCCTACACCAACGACCAGAACCTGATCGATGTCTATCACACCGATCCGTACCGCGCCCGCTCGGCCACGCAGTCGATGATCCCGAGCAAGACCGGCGCTGCCGAAGCGGTAGGTCTGGTGCTGCCGGAACTGGCAGGCAAACTCACCGGCATGGCTGTGCGCGTACCGGTCATCAACGTTTCGCTGGTCGACCTGACCGTGACC…	CCGGTGGTTTGCACGGTGTAGGTGTCTCTGTGGTTAACGCCCTTTCAGAGCTTCTGTTGCTGACGGTTCGCCGTAGCGGCAAGATCTGGGAACAGACCTATGTTCATGGTGTTCCACAGGAACCGATGAAGATCGTCGGTGAAAGTGACAGCACAGGCACTCAGATCCACTTCAAGCCTTCCGCTGAAACGTTCAAGAACATCCACTTCAGCTGGGACATTCTGGCCAAGCGGATTCGTGAGCTGTCCTTCCTGAACTCCGGTGTTGGCATTGTCCTCAAGGATGAGCGCAGCGGTAAGGAAGAATTGTTCAAATACGAAGGCGGTCTGCGCGCATTCGTCGAGTACCTGAACACCAATAAAACGCCGGTCAACGAAGTGTTCCACTTCAACATTCAGC…	GTTGAACTTCTGACCCGTGAAGGCGAAATCGAAATCGCCAAACGTATCGAAGAAGGCATCCGTGAAGTGATGGGCGCAATTGCGCACTTCCCAGGCACGGTTGACCATATTCTCTCCGAATACACACGCGTCACCAGTGAAGGCGGTCGACTTTCCGATGTCCTGAGCGGCTATATCGACCCGGACGACGGCATTGCGCCGCCTGCCGAAGTCCCGCCACCTGTCGACCCCAAAGCCGCGAAGGCAGAAGGGGCCGATGACGACGAGGAAGAGTCGGCAGACGCCAGCGACGAAGAAGACGAAGTCGAGAGCGGTCCTGATCCGGTCATCGCCCAGCAGCGCTTCGGTGCGGTTTCCGATCAAATGGAAATCACCCGCAAGGCCCTGAAGAAATTTGGT…	no			>ISPaVe2056	CACCGGCCGCTTCACATTTGACCCTGGTTTC-ATGTCCACGGCCTC-TTGCGATTCGAAGATCACCTACATCGATGGTGATAATGGCATTCTGCTACACCGCGGCTACCCGATCGAACAACTGGCCGAGCAGTCCGACTACCTCGAAA-CCTGCTACCTGCTGCTCAACGGTGAACTGCCCACCGCCGAGCAGAAAGCCCAGTTCGTGGCCGTGGTCAAGAACCACACGATGGTTCACGAACAGCTCAAGACTTTTTTCAACGGTTTCCGCCGCGACGCCCACCCGATGGCCGTCATGTGTGGCGTAGTCGGCGCCCTGTCAGCGTTCTACCACGACTCGCTGGACATCAATAACCCGCAGCACCGCGAGATTTCCGCGGTCCGCCTGGTCGCCAAG-A…	GTGATTATCTCCGCGCCGGCCAGCGGTGCCGATGCCACCATCGTCTATGGTGTCAACCACGACACGCTGCGCCAGTCGCACCAGATCATCTCCAGCGCCTCGTGCACCACCAACTGCCTGGCCCCGGTCGCTCAAGTGCTGCATCGCGAATTGGGTATCGAAAACGGCCTGATGACCACCATTCATGCCTACACCAACGACCAGAACCTGATCGATGTCTATCACACCGATCCGTACCGCGCCCGCTCGGCCACGCAGTCGATGATCCCGAGCAAGACCGGCGCTGCCGAAGCGGTAGGTCTTGTACTGCCGGAGCTGGCAGGCAAACTCACCGGCATGGCTGTGCGCGTACCGGTCATCAACGTTTCGCTGGTCGACCTGACCGTAACCCTGAAGCGC…	TTGTTCAAATACGAAGGCGGTCTGCGCGCGTTCGTCGAGTACCTGAACACCAACAAAACACCGGTTAAC---GAAGTGTTCCACTTCAACATCCAGCGTGATGACG---GTATCGGTGTCGAGATTGCTCTGCAGTGGAACGACAGCTTCAACGAGAACCTGCTGTGCTTCACCAACAACATTCCGCAGCGTGATGGCGGTACTCACCTAGTGGGTTTCCGTTCTGCGTTGACGCGCAACCTGA	TATATCGACCCGGACGACGGCATTGCGCCGCCTGCCG---AAGTCCCGCCGCCTGTCGACCCCAAAG------CCGTCAAGGC---CGAGGGTGC-CGATGACGACGAAGAAGAGTCGGCAGACGCCAGCGACGAAGAAGACGAAGTCGAGAGCGGTCCTGATCCGGTCATCGCCCAGCAGCGCTTCGGTGCGGTTTCCGATCAAATGGAAATCACCCGCAAGGCCCTGAAGAAA---TTTGGTCGCGACGACAAGCACGCCATTGCCGAAATGGTTGCGCTGGCCGAACTGTTCATGCCGATCAAACTGGTTCCAAAACAGTTTGAAGGTCTGGTAGAGCGTGTACGCGGTGCCCTCGAGCGTCTTCGTGCCCAGGAACGCGCC	no		>1_6	CACCGGCCGCTTCACATTTGACCCTGGCTTC-ATGTCCACGGCATC-TTGCGAGTCGAAGATCACCTACATCGATGGTGACAACGGAATCCTGCTTCACCGCGGCTACCCTATCGAACAACTGGCCGAGCAGTCCGATTACCTCGAAA-CCTGTTACCTGCTGCTCAACGGCGAATTGCCGACCGCCGAACAAAAAGCCCAGTTTGTGGCCGTGGTCAAGAACCACACGATGGTTCACGAGCAACTCAAGACATTTTTCAACGGCTTCCGCCGCGATGCCCACCCGATGGCCGTCATGTGCGGCGTAGTCGGCGCCCTTTCTGCGTTCTATCACGACTCGCTGGACATCAATAACCCGCAGCACCGCGAAATTTCGGCAGTGCGCCTGGTAGCCAAG-A…	GTGATTATCTCCGCCCCGGCCAGCGGTGCCGATGCCACCATCGTCTATGGTGTCAACCACGACACGCTGCGCCAGTCGCACCAGATCATCTCCAGCGCATCCTGCACCACCAACTGCCTGGCGCCGGTCGCGCAGGTGCTGCACCGCGAACTGGGGATCGAAAACGGCCTGATGACCACCATTCATGCCTACACCAACGACCAGAACCTGATCGACGTCTATCACACCGACCCGTACCGCGCCCGCTCGGCCACGCAGTCCATGATCCCGAGCAAGACCGGCGCTGCCGAAGCGGTAGGCCTGGTGCTGCCTGAACTGGCTGGCAAATTGACCGGCATGGCGGTGCGCGTTCCGGTGATCAACGTTTCGCTGGTCGACCTGACCGTGACCCTGAAACGC…	CTGTTCAAATATGAAGGTGGGCTGCGTGCTTTCGTGGAATACCTGAACACCAACAAGACGCCGGTCAAC---GAAGTGTTCCACTTCAATATCCAGCGCGATGACG---GTATCGGTGTTGAGATTGCCTTGCAGTGGAACGACAGCTTCAACGAGAACCTGTTGTGCTTCACCAACAACATTCCGCAGCGCGATGGTGGTACTCA--TGGTGGGTTTCCGTTCTGCACTGACACGTAACCTGA	TATATCGACCCGGACGACGGCATTGCGCCGCCTGCCG---AAGTGCCTCCGCCCGTCGACCCCAAAG------CCGCCAAGGC---AGAAGGT----GACGACGAAGAGGAAGAGTCGGCAGACGCCAGCGATGAAGAAGACGAGGTCGAGAGCGGCCCTGATCCGGTCATCGCCCAGCAGCGCTTCGGTGCGGTTTCCGATCAGATGGAAATCACCCGCAAGGCACTGAAGAAG---CTTGGCCGCGACGACAAGCACGCCATTGCCGAAATGGTTGCACTTGCCGAACTGTTCATGCCGATCAAACTGGTCCCAAAACAGTTTGAAGGCTTGGTAGAGCGTGTGCGTGGCGCCCTAGAGCGCCTTCGTGCCCAGGAACGCGCC	no		1_6	CACCGGCCGCTTCACATTTGACCCTGGCTTC-ATGTCCACGGCATC-TTGCGAGTCGAAGATCACCTACATCGATGGTGACAACGGAATCCTGCTTCACCGCGGCTACCCTATCGAACAACTGGCCGAGCAGTCCGATTACCTCGAAA-CCTGTTACCTGCTGCTCAACGGCGAATTGCCGACCGCCGAACAAAAAGCCCAGTTTGTGGCCGTGGTCAAGAACCACACGATGGTTCACGAGCAACTCAAGACATTTTTCAACGGCTTCCGCCGCGATGCCCACCCGATGGCCGTCATGTGCGGCGTAGTCGGCGCCCTTTCTGCGTTCTATCACGACTCGCTGGACATCAATAACCCGCAGCACCGCGAAATTTCGGCAGTGCGCCTGGTAGCCAAG-A…	no
>ISPaVe013	PG02b	avellanae	Italy	CACCGGCCGCTTCACATTTGACCCTGGTTTC-ATGTCCACGGCCTC-TTGCGATTCGAAGATCACCTACATCGATGGTGATAATGGCATTCTGCTACACCGCGGCTACCCGATCGAACAACTGGCCGAGCAGTCCGACTACCTCGAAA-CCTGCTACCTGCTGCTCAACGGTGAACTGCCCACCGCCGAGCAGAAAGCCCAGTTCGTGGCCGTGGTCAAGAACCACACGATGGTTCACGAACAGCTCAAGACTTTTTTCAACGGTTTCCGCCGCGACGCCCACCCGATGGCCGTCATGTGTGGCGTAGTCGGCGCCCTGTCAGCGTTCTACCACGACTCGCTGGACATCAATAACCCGCAGCACCGCGAGATTTCCGCGGTCCGCCTGGTCGCCAAG-A…	GCCCGCAAGGTGATTATCTCCGCGCCGGCCAGCGGTGCCGATGCCACCATCGTCTATGGTGTCAACCACGACACGCTGCGCCAGTCGCACCAGATCATCTCCAGCGCCTCGTGCACCACCAACTGCCTGGCCCCGGTCGCTCAAGTGCTGCATCGCGAATTGGGTATCGAAAACGGCCTGATGACCACCATTCATGCCTACACCAACGACCAGAACCTGATCGATGTCTATCACACCGATCCGTACCGCGCCCGCTCGGCCACGCAGTCGATGATCCCGAGCAAGACCGGCGCTGCCGAAGCGGTAGGTCTTGTACTGCCGGAGCTGGCAGGCAAACTCACCGGCATGGCTGTGCGCGTACCGGTCATCAACGTTTCGCTGGTCGACCTGACCGTAACC…	CCGGTGGTTTGCACGGTGTAGGTGTCTCTGTGGTTAACGCCCTTTCAGAGCTTCTGTTGCTGACGGTTCGCCGTAGCGGCAAGATCTGGGAACAGACCTATGTTCATGGTGTTCCACAGGAACCGATGAAGATCGTCGGTGAAAGTGACAGCACAGGCACTCAGATCCACTTCAAGCCTTCCGCTGAAACGTTCAAGAACATCCACTTCAGCTGGGACATCCTGGCCAAGCGGATTCGTGAGCTGTCCTTCCTGAACTCCGGTGTCGGCATTGTCCTCAAGGATGAGCGCAGCGGTAAGGAAGAATTGTTCAAATACGAAGGCGGTCTGCGCGCGTTCGTCGAGTACCTGAACACCAACAAAACACCGGTTAACGAAGTGTTCCACTTCAACATCCAGC…	GTTGAACTTCTGACCCGTGAAGGCGAAATCGAAATCGCCAAACGTATCGAAGAAGGCATCCGTGAAGTGATGGGCGCAATTGCGCACTTCCCAGGCACGGTTGACCACATTCTCTCCGAATACACACGCGTCACCAGTGAAGGCGGTCGCCTTTCCGATGTCCTGAGCGGCTATATCGACCCGGACGACGGCATTGCGCCGCCTGCCGAAGTCCCGCCGCCTGTCGACCCCAAAGCCGTCAAGGCCGAGGGTGCCGATGACGACGAAGAAGAGTCGGCAGACGCCAGCGACGAAGAAGACGAAGTCGAGAGCGGTCCTGATCCGGTCATCGCCCAGCAGCGCTTCGGTGCGGTTTCCGATCAAATGGAAATCACCCGCAAGGCCCTGAAGAAATTTGGT…	no			>ISPaVe037	CACCGGCCGCTTCACATTTGACCCTGGTTTCATGTCCACGGCCTCTTGCGATTCGAAGATCACCTACATCGATGGTGATAATGGCATTCTGCTACACCGCGGCTACCCGATCGAACAACTGGCCGAGCAGTCCGACTACCTCGAAACCTGCTACCTGCTGCTCAACGGTGAACTGCCCACCGCCGAGCAGAAAGCCCAGTTCGTGGCCGTGGTCAAGAACCACACGATGGTTCACGAACAGCTCAAGACCTTTTTCAACGGTTTCCGCCGCGACGCCCACCCGATGGCCGTCATGTGTGGCGTAGTCGGCGCCCTGTCAGCGTTCTACCACGACTCGCTGGACATCAATAACCCGCAGCACCGCGAGATTTCCGCGGTCCGCCTGGTCGCCAAGATGCC…	GTGATTATCTCCGCGCCAGCCAGCGGTGCCGATGCCACCATCGTCTATGGTGTCAACCACGACACGCTGCGCCAGTCGCACCAGATCATCTCCAGCGCCTCGTGCACCACCAACTGCCTGGCCCCGGTAGCTCAAGTACTGCATCGCGAGCTGGGTATCGAAAACGGTCTGATGACCACCATTCATGCCTACACCAACGACCAGAACCTGATCGATGTCTATCACACCGATCCGTACCGCGCCCGCTCGGCCACGCAGTCGATGATCCCGAGCAAGACCGGCGCTGCCGAAGCGGTAGGTCTGGTGCTGCCGGAACTGGCAGGCAAACTCACCGGCATGGCTGTGCGCGTACCGGTCATCAACGTTTCGCTGGTCGACCTGACCGTGACCCTGAAGCGC…	TTGTTCAAATACGAAGGCGGTCTGCGCGCATTCGTCGAGTACCTGAACACCAATAAAACGCCGGTCAAC---GAAGTGTTCCACTTCAACATTCAGCGTGATGACG---GTATCGGTGTCGAGATTGCTCTGCAGTGGAACGACAGCTTCAACGAGAACCTGCTGTGCTTCACCAACAACATTCCGCAGCGTGATGGCGGTACTCACCTGGTGGGTTTCCGTTCTGCGTTGACGCGCAACCTGA	TATATCGACCCGGACGACGGCATTGCGCCGCCTGCCG---AAGTCCCGCCACCTGTCGACCCCAAAG------CCGCGAAGGC---AGAAGGGGC-CGATGACGACGAGGAAGAGTCGGCAGACGCCAGCGACGAAGAAGACGAAGTCGAGAGCGGTCCTGATCCGGTCATCGCCCAGCAGCGCTTCGGTGCGGTTTCCGATCAAATGGAAATCACCCGCAAGGCCCTGAAGAAA---TTTGGTCGCGACGACAAGCACGCCATTGCCGAAATGGTTGCGCTGGCCGAACTGTTCATGCCGATCAAACTGGTTCCAAAACAGTTTGAAGGTCTGGTAGAGCGTGTACGCGGTGCCCTCGAGCGTCTCCGTGCTCAGGAACGCGCC	no		>PmaES4326	CACCGGCCGCTTCACATTTGACCCTGGCTTC-ATGTCCACGGCATC-TTGCGAGTCGAAGATCACCTACATCGATGGTGATAACGGAATCCTGCTTCATCGCGGCTACCCGATCGAACAACTGGCCGAGCAGTCCGATTACCTGGAAA-CCTGCTACCTGCTGCTCAATGGCGAACTGCCAACTGCCGAGCAGAAAGCCCAGTTCGTCGCCGTGGTCAAGAACCACACGATGGTCCACGAACAGCTCAAGACCTTTTTCAACGGTTTTCGCCGTGATGCCCACCCGATGGCCGTCATGTGTGGCGTCGTCGGCGCCCTGTCGGCGTTCTATCACGACTCGCTGGACATCAATAACCCGCAACACCGCGAAATCTCCGCCGTGCGCCTGGTTGCCAAG-A…	GTGATTATCTCTGCCCCGGCCAGCGGTGCCGATGCCACCATCGTCTATGGCGTCAACCACGACACGCTGCGCCAGTCACACCAGATCATCTCCAGCGCATCGTGCACCACCAACTGCCTGGCGCCGGTGGCTCAAGTGCTGCATCGCGAACTGGGTATTGAAACCGGGCTGATGACCACCATCCATGCCTACACCAACGACCAGAACCTGATCGA-GTTTACCACACCGACCCGTACCGTGCGCGTTCGGCCACCCAGTCGATGATCCCGAGCAAGACCGGGGCTGCCGAA-CGGTGGGCCTGGTGCTGCCGGAACTGGCAGGCAAACTGACCGGCATGGCCGTTCGCGTGCCGGTGATCAACGTCT-GCTGGTCGACCTGACCGTGACCCTGAAGCGT…	CTGTTCAAGTACGAAGGCGGTCTGCGTGCGTTCGTTGAATACTTGAATACCAACAAGACGCCGGTCAAC---GAAGTGTTCCACTTCAACGTCCAGCGCGATGACG---GCATTGGTGTCGAGATTGCCCTGCAGTGGAACGACAGCTTCAACGAGAACCTGTTGTGCTTCACCAACAACATTCCACAGCGCGACGGCGGTACTCACT-GGTGGGTTTCCGTTCGGCACTGACGCGTAACCTGA	TACATCGACCCGGATGACGGCATTGCGCCGCCTGCCG---AAGTGCCTCCGCCTGTCGACCCTAAAG------CCGCCAAGGC---TGAAGG----CGATGACGAAGAAGAAGAAACGGCAGAGGCCACCGATGACGAGGAAGAGGTCGAAAGCGGCCCCGATCCGGTCATTGCCCAGCAGCGCTTTGGTGCCGTTTCCGATCAAATGGAAATCACCCGCAAGGCGTTGAAGAAG---TTCGGTCGCGACGACAAGCACGCCATTGCCGAAATGGTGGCCCTCGCCGAACTGTTCATGCCGATCAAACTGGTTCCAAA-CAGTTTGAAGGTCTGGTAGAGCGTGTTCGCGGTGCCCTTGAGCGTCTTCGTGCTCAGGAACGCGCC	no		PmaES4326	CACCGGCCGCTTCACATTTGACCCTGGCTTC-ATGTCCACGGCATC-TTGCGAGTCGAAGATCACCTACATCGATGGTGATAACGGAATCCTGCTTCATCGCGGCTACCCGATCGAACAACTGGCCGAGCAGTCCGATTACCTGGAAA-CCTGCTACCTGCTGCTCAATGGCGAACTGCCAACTGCCGAGCAGAAAGCCCAGTTCGTCGCCGTGGTCAAGAACCACACGATGGTCCACGAACAGCTCAAGACCTTTTTCAACGGTTTTCGCCGTGATGCCCACCCGATGGCCGTCATGTGTGGCGTCGTCGGCGCCCTGTCGGCGTTCTATCACGACTCGCTGGACATCAATAACCCGCAACACCGCGAAATCTCCGCCGTGCGCCTGGTTGCCAAG-A…	no
>ISPaVe2057	PG02b	avellanae	Italy	nd	GCGCACCTCACCGCCGGCGCCCGCAAGGTGATTATCTCCGCGCCGGCCAGCGGTGCCGATGCCACCATCGTCTATGGTGTCAACCACGACACGCTGCGCCAGTCGCACCAGATCATCTCCAGCGCCTCGTGCACCACCAACTGCCTGGCCCCGGTCGCTCAAGTGCTGCATCGCGAATTGGGTATCGAAAACGGCCTGATGACCACCATTCATGCCTACACCAACGACCAGAACCTGATCGATGTCTATCACACCGATCCGTACCGCGCCCGCTCGGCCACGCAGTCGATGATCCCGAGCAAGACCGGCGCTGCCGAAGCGGTAGGTCTTGTACTGCCGGAGCTGGCAGGCAAACTCACCGGCATGGCTGTGCGCGTACCGGTCATCAACGTTTCGCTG…	TTGCTGACGGTTCGCCGTAGCGGCAAGATCTGGGAACAGACCTATGTTCATGGTGTTCCACAGGAACCGATGAAGATCGTCGGTGAAAGTGACAGCACAGGCACTCAGATCCACTTCAAGCCTTCCGCTGAAACGTTCAAGAACATCCACTTCAGCTGGGACATCCTGGCCAAGCGGATTCGTGAGCTGTCCTTCCTGAACTCCGGTGTCGGCATTGTCCTCAAGGATGAGCGCAGCGGTAAGGAAGAATTGTTCAAATACGAAGGCGGTCTGCGCGCGTTCGTCGAGTACCTGAACACCAACAAAACACCGGTTAAC---GAAGTGTTCCACTTCAACATCCAGCGTGATGACG---GTATCGGTGTCGAGATTGCTCTGCAGTGGAACGACAGCTTC…	TATATCGACCCGGACGACGGCATTGCGCCGCCTGCCG---AAGTCCCGCCGCCTGTCGACCCCAAAGCCGTCAAGGCCGAGGGTGCCGATGACGACGAAGAAGAGTCGGCAGACGCCAGCGACGAAGAAGACGAAGTCGAGAGCGGTCCTGATCCGGTCATCGCCCAGCAGCGCTTCGGTGCGGTTTCCGATCAAATGGAAATCACCCGCAAGGCCCTGAAGAAA---TTTGGTCGCGACGACAAGCACGCCATTGCCGAAATGGTTGCGCTGGCCGAACTGTTCATGCCGATCAAACTGGTTCCAAAACAGTTTGAAGGTCTGGTAGAGCGTGTACGCGGTGCCCTCGAGCGTCTTCGTGCCCAGGAACGCGCCATCATGCAGCTGTGTGTACGTGAT…	no			>ISPaVe013	CACCGGCCGCTTCACATTTGACCCTGGTTTC-ATGTCCACGGCCTC-TTGCGATTCGAAGATCACCTACATCGATGGTGATAATGGCATTCTGCTACACCGCGGCTACCCGATCGAACAACTGGCCGAGCAGTCCGACTACCTCGAAA-CCTGCTACCTGCTGCTCAACGGTGAACTGCCCACCGCCGAGCAGAAAGCCCAGTTCGTGGCCGTGGTCAAGAACCACACGATGGTTCACGAACAGCTCAAGACTTTTTTCAACGGTTTCCGCCGCGACGCCCACCCGATGGCCGTCATGTGTGGCGTAGTCGGCGCCCTGTCAGCGTTCTACCACGACTCGCTGGACATCAATAACCCGCAGCACCGCGAGATTTCCGCGGTCCGCCTGGTCGCCAAG-A…	GTGATTATCTCCGCGCCGGCCAGCGGTGCCGATGCCACCATCGTCTATGGTGTCAACCACGACACGCTGCGCCAGTCGCACCAGATCATCTCCAGCGCCTCGTGCACCACCAACTGCCTGGCCCCGGTCGCTCAAGTGCTGCATCGCGAATTGGGTATCGAAAACGGCCTGATGACCACCATTCATGCCTACACCAACGACCAGAACCTGATCGATGTCTATCACACCGATCCGTACCGCGCCCGCTCGGCCACGCAGTCGATGATCCCGAGCAAGACCGGCGCTGCCGAAGCGGTAGGTCTTGTACTGCCGGAGCTGGCAGGCAAACTCACCGGCATGGCTGTGCGCGTACCGGTCATCAACGTTTCGCTGGTCGACCTGACCGTAACCCTGAAGCGC…	TTGTTCAAATACGAAGGCGGTCTGCGCGCGTTCGTCGAGTACCTGAACACCAACAAAACACCGGTTAAC---GAAGTGTTCCACTTCAACATCCAGCGTGATGACG---GTATCGGTGTCGAGATTGCTCTGCAGTGGAACGACAGCTTCAACGAGAACCTGCTGTGCTTCACCAACAACATTCCGCAGCGTGATGGCGGTACTCACCTAGTGGGTTTCCGTTCTGCGTTGACGCGCAACCTGA	TATATCGACCCGGACGACGGCATTGCGCCGCCTGCCG---AAGTCCCGCCGCCTGTCGACCCCAAAG------CCGTCAAGGC---CGAGGGTGC-CGATGACGACGAAGAAGAGTCGGCAGACGCCAGCGACGAAGAAGACGAAGTCGAGAGCGGTCCTGATCCGGTCATCGCCCAGCAGCGCTTCGGTGCGGTTTCCGATCAAATGGAAATCACCCGCAAGGCCCTGAAGAAA---TTTGGTCGCGACGACAAGCACGCCATTGCCGAAATGGTTGCGCTGGCCGAACTGTTCATGCCGATCAAACTGGTTCCAAAACAGTTTGAAGGTCTGGTAGAGCGTGTACGCGGTGCCCTCGAGCGTCTTCGTGCCCAGGAACGCGCC	no		>CC1582	CACCGGCCGCTTCACATTCGACCCTGGCTTC-ATGTCGACCGCCTC-TTGCGAGTCGAAGATCACCTACATCGATGGTGACAACGGAATCCTGCTGCACCGCGGCTACCCTATCGAACAACTGGCCCAGCACTCCGACTACCTGGAGA-CCTGCTACCTGCTGCTCAACGGTGAATTGCCAACCGCCGAGCAGAAAGCCCAGTTCGTCGCCGTGGTCAAGAACCACACGATGGTCCACGAACAGCTCAAGACCTTTTTCAACGGCTTCCGTCGCGACGCCCACCCGATGGCCGTCATGTGCGGCGTGGTCGGCGCGCTTTCAGCGTTCTACCACGACTCGCTGGACATCAATAATCCGCAGCACCGCGAGATTTCCGCCGTACGCCTGGTCGCCAAG-A…	GTCATCATCTCCGCTCCTGCCAGCGGCGCAGATGCGACCATCGTCTATGGCGTGAACCACGACACGCTGCGTCAGTCGCACCAGATCATCTCCAGCGCTTCCTGCACCACCAACTGCCTGGCGCCGGTTGCCCAGGTGCTGCACCGTGAACTGGGTATCGAAAGCGGCCTGATGACCACCATTCATGCCTACACCAATGACCAGAACCTGATCGACGTCTACCACACCGACCCGTACCGCGCTCGCTCGGCCACGCAGTCGATGATCCCGAGCAAGACCGGTGCTGCCGAAGCGGTCGGCCTGGTGCTGCCGGAACTGGCAGGCAAGCTTACGGGTATGGCGGTGCGGGTTCCGGTGATCAACGTGTCGCTGGTGGACCTGACCGTCACCCTGAAACGC…	TTGTTCAAGTACGAAGGCGGTTTGCGTGCGTTCGTTGAATACCTGAACACCAATAAGACGCCGGTCAAT---GAAGTGTTCCACTTCAACGTCCAGCGTGATGA---CGGTGTGGGTGTCGAGATCGCGTTGCAGTGGAACGACAGCTTTAACGAAAATCTGTTGTGCTTCACCAACAACATCCCGCAGCGCGACGGTGGTACTCAC-TCGTGGGCTTCCGCTCTGCGCTGACCCGTAACCTGA	TACATCGATCCGGATGACGGCATTGCGCCGCCTGCCG---AAGTGCCTCCGCCTGTCGATCCCAAAG------CCGCCAAGGC---CGAAGGTAC-CGATGATGATGAGGAAGAATCGGCAGACGCTTCCGATGAAGAAGACGAAGTCGAAAGCGGCCCGGATCCGGTCATCGCTGCACAGCGCTTCGGTGCTGTCTCCGATCAGATGGAAATCACCCGCAAGGCCTTGAAGAAG---CTCGGCCGCGAAGATAAGCACGCCATTGCCGAAATGGTTGCCCTTGCCGAACTGTTCATGCCGATCAAGCTGGTTCCAAAGCAGTTTGAAGGTCTGGTAGAGCGGGTACGTGGTGCTCTCGACCGCCTGCGTGCTCAGGAACGCGCC	no		CC1582	CACCGGCCGCTTCACATTCGACCCTGGCTTC-ATGTCGACCGCCTC-TTGCGAGTCGAAGATCACCTACATCGATGGTGACAACGGAATCCTGCTGCACCGCGGCTACCCTATCGAACAACTGGCCCAGCACTCCGACTACCTGGAGA-CCTGCTACCTGCTGCTCAACGGTGAATTGCCAACCGCCGAGCAGAAAGCCCAGTTCGTCGCCGTGGTCAAGAACCACACGATGGTCCACGAACAGCTCAAGACCTTTTTCAACGGCTTCCGTCGCGACGCCCACCCGATGGCCGTCATGTGCGGCGTGGTCGGCGCGCTTTCAGCGTTCTACCACGACTCGCTGGACATCAATAATCCGCAGCACCGCGAGATTTCCGCCGTACGCCTGGTCGCCAAG-A…	no
>ISPaVe2058	PG02b	avellanae	Italy	nd	GCGCACCTGACCGCCGGCGCCCGCAAGGTGATTATCTCCGCGCCGGCCAGCGGTGCCGATGCCACCATCGTCTATGGTGTCAACCACGACACGCTGCGCCAGTCGCACCAGATCATCTCCAGCGCCTCGTGCACCACCAACTGCCTGGCCCCGGTCGCTCAAGTGCTGCATCGCGAATTGGGTATCGAAAACGGCCTGATGACCACCATTCATGCCTACACCAACGACCAGAACCTGATCGATGTCTATCACACCGATCCGTACCGCGCCCGCTCGGCCACGCAGTCGATGATCCCGAGCAAGACCGGCGCTGCCGAAGCGGTAGGTCTTGTACTGCCGGAGCTGGCAGGCAAACTCACCGGCATGGCTGTGCGCGTACCGGTCATCAACGTTTCGCTG…	TTGCTGACGGTTCGCCGTAGCGGCAAGATCTGGGAACAGACCTATGTTCATGGTGTTCCACAGGAACCGATGAAGATCGTCGGTGAAAGTGACAGCACAGGCACTCAGATCCACTTCAAGCCTTCCGCTGAAACGTTCAAGAACATCCACTTCAGCTGGGACATCCTGGCCAAGCGGATTCGTGAGCTGTCCTTCCTGAACTCCGGTGTCGGCATTGTCCTCAAGGATGAGCGCAGCGGTAAGGAAGAATTGTTCAAATACGAAGGCGGTCTGCGCGCGTTCGTCGAGTACCTGAACACCAACAAAACACCGGTTAAC---GAAGTGTTCCACTTCAACATCCAGCGTGATGACG---GTATCGGTGTCGAGATTGCTCTGCAGTGGAACGACAGCTTC…	TATATCGACCCGGACGACGGCATTGCGCCGCCTGCCG---AAGTCCCGCCGCCTGTCGACCCCAAAGCCGTCAAGGCCGAGGGTGCCGATGACGACGAAGAAGAGTCGGCAGACGCCAGCGACGAAGAAGACGAAGTCGAGAGCGGTCCTGATCCGGTCATCGCCCAGCAGCGCTTCGGTGCGGTTTCCGATCAAATGGAAATCACCCGCAAGGCCCTGAAGAAA---TTTGGTCGCGACGACAAGCACGCCATTGCCGAAATGGTTGCGCTGGCCGAACTGTTCATGCCGATCAAACTGGTTCCAAAACAGTTTGAAGGTCTGGTAGAGCGTGTACGCGGTGCCCTCGAGCGTCTTCGTGCCCAGGAACGCGCCATCATGCAGCTGTGTGTACGTGAT…	no			>ISPaVe2057	nd	GTGATTATCTCCGCGCCGGCCAGCGGTGCCGATGCCACCATCGTCTATGGTGTCAACCACGACACGCTGCGCCAGTCGCACCAGATCATCTCCAGCGCCTCGTGCACCACCAACTGCCTGGCCCCGGTCGCTCAAGTGCTGCATCGCGAATTGGGTATCGAAAACGGCCTGATGACCACCATTCATGCCTACACCAACGACCAGAACCTGATCGATGTCTATCACACCGATCCGTACCGCGCCCGCTCGGCCACGCAGTCGATGATCCCGAGCAAGACCGGCGCTGCCGAAGCGGTAGGTCTTGTACTGCCGGAGCTGGCAGGCAAACTCACCGGCATGGCTGTGCGCGTACCGGTCATCAACGTTTCGCTGGTCGACCTGACCGTAACCCTGAAGCGC…	TTGTTCAAATACGAAGGCGGTCTGCGCGCGTTCGTCGAGTACCTGAACACCAACAAAACACCGGTTAAC---GAAGTGTTCCACTTCAACATCCAGCGTGATGACG---GTATCGGTGTCGAGATTGCTCTGCAGTGGAACGACAGCTTCAACGAGAACCTGCTGTGCTTCACCAACAACATTCCGCAGCGTGATGGCGGTACTCACCTAGTGGGTTTCCGTTCTGCGTTGACGCGCAACCTGA	TATATCGACCCGGACGACGGCATTGCGCCGCCTGCCG---AAGTCCCGCCGCCTGTCGACCCCAAAG------CCGTCAAGGC---CGAGGGTGC-CGATGACGACGAAGAAGAGTCGGCAGACGCCAGCGACGAAGAAGACGAAGTCGAGAGCGGTCCTGATCCGGTCATCGCCCAGCAGCGCTTCGGTGCGGTTTCCGATCAAATGGAAATCACCCGCAAGGCCCTGAAGAAA---TTTGGTCGCGACGACAAGCACGCCATTGCCGAAATGGTTGCGCTGGCCGAACTGTTCATGCCGATCAAACTGGTTCCAAAACAGTTTGAAGGTCTGGTAGAGCGTGTACGCGGTGCCCTCGAGCGTCTTCGTGCCCAGGAACGCGCC	no		>FMU107	CACCGGCCGCTTCACATTCGACCCGGGCTTC-ATGTCGACCGCCTC-TTGCGAGTCGAAGATCACCTACATCGATGGTGACAACGGAATCCTGCTGCACCGCGGCTACCCTATCGAACAACTGGCCCAGCACTCCGATTATCTGGAGA-CCTGCTACCTGCTGCTCAACGGCGAACTGCCAACCGCCGAGCAGAAAGCCCAGTTCGTCGCCGTGGTCAAGAACCACACGATGGTCCACGAACAGCTCAAGACCTTTTTCAACGGCTTCCGTCGCGACGCCCACCCGATGGCCGTCATGTGTGGCGTGGTCGGAGCCCTTTCAGCGTTCTACCACGACTCGCTGGACATCAATAATCCGCAGCATCGCGAGATTTCCGCCGTGCGCCTGGACGCCAAG-A…	GTCATCATCTCCGCTCCTGCCAGCGGCGCAGATGCGACCATCGTCTATGGCGTGAACCACGACACGCTGCGTCAGTCGCACCAGATCATCTCCAGCGCTTCCTGCACCACCAACTGCCTGGCGCCGGTTGCCCAGGTGCTGCACCGTGAACTGGGTATCGAAAGCGGCCTGATGACCACCATTCATGCCTACACCAATGACCAGAACCTGATCGACGTCTACCACACCGACCCGTACCGCGCGCGCTCGGCCACACAGTCGATGATCCCCAGCAAGACCGGTGCTGCCGAAGCGGTAGGTCTGGTACTGCCGGAACTGGCAGGCAAGCTGACTGGCATGGCCGTGCGGGTTCCGGTGATCAACGTGTCGCTGGTGGACCTGACCGTTACCCTGAAACGC…	CTGTTCAAATACGAAGGCGGCCTGCGCGCATTTGTTGAATACCTGAACACCAACAAGACGCCGGTCAAC---GAAGTGTTCCACTTCAACGTCCAGCGTGACGA---TGGGGTGGGCGTCGAGATCGCGTTGCAGTGGAACGACAGCTTCAACGAGAACCTGTTGTGCTTCACAAACAACATTCCGCAGCGCGACGGCGGTACTCAC-TGGTCGGCTTCCGCTCCGCACTGACCCGTAACCTGA	TACATCGATCCGGATGACGGCATCGCGCCGCCTGCCG---AAGTGCCTCCGCCTGTCGACCCCAAAG------CCGCCAAGGC---CGAAGGCAC-CGATGACGATGAGGAAGAATCGGCAGACGCTTCCGATGAAGAAGACGAAGTCGAAAGCGGTCCGGATCCGGTCATCGCTGCACAGCGCTTCGGTGCTGTCTCCGATCAGATGGAAATCACCCGCAAGGCCCTGAAGAAG---TTCGGTCGCGAAGACAAGCACGCCATTGCCGAAATGGTTGCCCTCGCCGAACTGTTCATGCCGATCAAGCTGGTGCCAAAACAGTTTGAAGGTCTGGTAGAGCGTGTACGCGGTGCGCTTGACCGCCTGCGTGCCCAGGAACGCGCC	no		FMU107	CACCGGCCGCTTCACATTCGACCCGGGCTTC-ATGTCGACCGCCTC-TTGCGAGTCGAAGATCACCTACATCGATGGTGACAACGGAATCCTGCTGCACCGCGGCTACCCTATCGAACAACTGGCCCAGCACTCCGATTATCTGGAGA-CCTGCTACCTGCTGCTCAACGGCGAACTGCCAACCGCCGAGCAGAAAGCCCAGTTCGTCGCCGTGGTCAAGAACCACACGATGGTCCACGAACAGCTCAAGACCTTTTTCAACGGCTTCCGTCGCGACGCCCACCCGATGGCCGTCATGTGTGGCGTGGTCGGAGCCCTTTCAGCGTTCTACCACGACTCGCTGGACATCAATAATCCGCAGCATCGCGAGATTTCCGCCGTGCGCCTGGACGCCAAG-A…	no
>ISPaVe2059	PG02b	avellanae	Italy	nd	GCGCACCTCACCGCCGGCGCCCGCAAGGTGATTATCTCCGCGCCGGCCAGCGGTGCCGATGCCACCATCGTCTATGGTGTCAACCACGACACGCTGCGCCAGTCGCACCAGATCATCTCCAGCGCCTCGTGCACCACCAACTGCCTGGCCCCGGTCGCTCAAGTGCTGCATCGCGAATTGGGTATCGAAAACGGCCTGATGACCACCATTCATGCCTACACCAACGACCAGAACCTGATCGATGTCTATCACACCGATCCGTACCGCGCCCGCTCGGCCACGCAGTCGATGATCCCGAGCAAGACCGGCGCTGCCGAAGCGGTAGGTCTTGTACTGCCGGAGCTGGCAGGCAAACTCACCGGCATGGCTGTGCGCGTACCGGTCATCAACGTTTCGCTG…	TTGCTGACGGTTCGCCGTAGCGGCAAGATCTGGGAACAGACCTATGTTCATGGTGTTCCACAGGAACCGATGAAGATCGTCGGTGAAAGTGACAGCACAGGCACTCAGATCCACTTCAAGCCTTCCGCTGAAACGTTCAAGAACATCCACTTCAGCTGGGACATCCTGGCCAAGCGGATTCGTGAGCTGTCCTTCCTGAACTCCGGTGTCGGCATTGTCCTCAAGGATGAGCGCAGCGGTAAGGAAGAATTGTTCAAATACGAAGGCGGTCTGCGCGCGTTCGTCGAGTACCTGAACACCAACAAAACACCGGTTAAC---GAAGTGTTCCACTTCAACATCCAGCGTGATGACG---GTATCGGTGTCGAGATTGCTCTGCAGTGGAACGACAGCTTC…	TATATCGACCCGGACGACGGCATTGCGCCGCCTGCCG---AAGTCCCGCCGCCTGTCGACCCCAAAGCCGTCAAGGCCGAGGGTGCCGATGACGACGAAGAAGAGTCGGCAGACGCCAGCGACGAAGAAGACGAAGTCGAGAGCGGTCCTGATCCGGTCATCGCCCAGCAGCGCTTCGGTGCGGTTTCCGATCAAATGGAAATCACCCGCAAGGCCCTGAAGAAA---TTTGGTCGCGACGACAAGCACGCCATTGCCGAAATGGTTGCGCTGGCCGAACTGTTCATGCCGATCAAACTGGTTCCAAAACAGTTTGAAGGTCTGGTAGAGCGTGTACGCGGTGCCCTCGAGCGTCTTCGTGCCCAGGAACGCGCCATCATGCAGCTGTGTGTACGTGAT…	no			>ISPaVe2058	nd	GTGATTATCTCCGCGCCGGCCAGCGGTGCCGATGCCACCATCGTCTATGGTGTCAACCACGACACGCTGCGCCAGTCGCACCAGATCATCTCCAGCGCCTCGTGCACCACCAACTGCCTGGCCCCGGTCGCTCAAGTGCTGCATCGCGAATTGGGTATCGAAAACGGCCTGATGACCACCATTCATGCCTACACCAACGACCAGAACCTGATCGATGTCTATCACACCGATCCGTACCGCGCCCGCTCGGCCACGCAGTCGATGATCCCGAGCAAGACCGGCGCTGCCGAAGCGGTAGGTCTTGTACTGCCGGAGCTGGCAGGCAAACTCACCGGCATGGCTGTGCGCGTACCGGTCATCAACGTTTCGCTGGTCGACCTGACCGTAACCCTGAAGCGC…	TTGTTCAAATACGAAGGCGGTCTGCGCGCGTTCGTCGAGTACCTGAACACCAACAAAACACCGGTTAAC---GAAGTGTTCCACTTCAACATCCAGCGTGATGACG---GTATCGGTGTCGAGATTGCTCTGCAGTGGAACGACAGCTTCAACGAGAACCTGCTGTGCTTCACCAACAACATTCCGCAGCGTGATGGCGGTACTCACCTAGTGGGTTTCCGTTCTGCGTTGACGCGCAACCTGA	TATATCGACCCGGACGACGGCATTGCGCCGCCTGCCG---AAGTCCCGCCGCCTGTCGACCCCAAAG------CCGTCAAGGC---CGAGGGTGC-CGATGACGACGAAGAAGAGTCGGCAGACGCCAGCGACGAAGAAGACGAAGTCGAGAGCGGTCCTGATCCGGTCATCGCCCAGCAGCGCTTCGGTGCGGTTTCCGATCAAATGGAAATCACCCGCAAGGCCCTGAAGAAA---TTTGGTCGCGACGACAAGCACGCCATTGCCGAAATGGTTGCGCTGGCCGAACTGTTCATGCCGATCAAACTGGTTCCAAAACAGTTTGAAGGTCTGGTAGAGCGTGTACGCGGTGCCCTCGAGCGTCTTCGTGCCCAGGAACGCGCC	no		>CMO0085	CACCGGCCGCTTCACATTCGACCCGGGCTTC-ATGTCGACCGCCTC-TTGCGAGTCGAAAATCACCTACATCGATGGTGACAACGGAATCCTGCTTCACCGCGGCTACCCTATCGAACAACTGGCCCAGCATTCCGACTACCTGGAAA-CCTGCTACCTGCTGCTCAACGGCGAATTGCCCACCGCCGAGCAGAAAGCCCAATTCGTTGCCGTGGTGAAAAACCACACGATGGTCCACGAACAGCTCAAGACCTTTTTCAACGGCTTTCGCCGTGACGCCCACCCGATGGCCGTCATGTGCGGCGTAGTCGGCGCATTGTCGGCGTTCTACCACGACTCGCTGGACATCAATAACCCGCAGCACCGCGAAATTTCCGCCGTACGTCTGGTCGCCAAG-A…	GTCATCATCTCCGCTCCTGCCAGCGGCGCAGATGCGACCATCGTCTATGGCGTGAACCACGACACCCTGCGTCAATCGCACCAGATCATCTCCAGCGCTTCCTGCACCACCAACTGTCTGGCGCCGGTTGCCCAGGTGCTGCACCGTGAACTGGGTATCGAAAGCGGCCTGATGACCACCATTCACGCCTACACCAACGACCAGAACCTGATCGACGTCTACCACACCGACCCGTACCGTGCTCGTTCGGCCACGCAGTCGATGATCCCGAGCAAGACCGGTGCCGCCGAAGCGGTCGGTCTGGTATTGCCGGAACTGGCTGGCAAGCTGACTGGCATGGCGGTACGGGTTCCAGTGATCAACGT-TCGCTGGTGGACCTGACCGTCACCCTGAAGCGC…	CTGTTCAAGTACGAGGGCGGTTTGCGTGCGTTCGTTGAGTACCTGAACACCAACAAGACTCCGGTCAAC---GAAGTCTTCCACTTCAACGTCCAGCGTGACGA---TGGTGTGGGTGTCGAGATCGCGTTGCAGTGGAACGACAGCTTCAACGAGAACCTGTTGTGCTTCACCAACAACATCCCGCAGCGTGATGGCGGTACTCAC-TCGTGGGTTTCCGCTCTGCGCTGACACGTAACCTGA	TACATCGACCCGGATGACGGCATCGCGCCGCCTGCCG---AAGTCCCGCCGCCCATCGACCCCAAAG------CCGTCAAGGC---CGAAGGCAC-CGATGACGACGAGGAAGAATCGGCTGATTCATCCGATGATGAAGAAGAAATCGAAAGCGGTCCGGATCCTGTCATCGCTGCACAACGCTTCGGCGCTGTCTCCGATCAGATGGAAATCACCCGCAAAGCGCTGAAGAAG---CTTGGCCGCGAAGACAAGCACGCCATTGCCGAAATGGTCGCCCTTGCCGAACTGTTCATGCCCATCAAGCTGGTTCCAAAGCAGTTTGAAGGTCTGGTAGAGCGTGTTCGCGGTGCCCTTGATCGCCTGCGTGCCCAAGAACGCGCC	no		CMO0085	CACCGGCCGCTTCACATTCGACCCGGGCTTC-ATGTCGACCGCCTC-TTGCGAGTCGAAAATCACCTACATCGATGGTGACAACGGAATCCTGCTTCACCGCGGCTACCCTATCGAACAACTGGCCCAGCATTCCGACTACCTGGAAA-CCTGCTACCTGCTGCTCAACGGCGAATTGCCCACCGCCGAGCAGAAAGCCCAATTCGTTGCCGTGGTGAAAAACCACACGATGGTCCACGAACAGCTCAAGACCTTTTTCAACGGCTTTCGCCGTGACGCCCACCCGATGGCCGTCATGTGCGGCGTAGTCGGCGCATTGTCGGCGTTCTACCACGACTCGCTGGACATCAATAACCCGCAGCACCGCGAAATTTCCGCCGTACGTCTGGTCGCCAAG-A…	no
>PSy642	PG02c	syringae		CACCGGCCGCTTCACATTTGACCCTGGCTTC-ATGTCCACGGCCTC-TTGCGATTCGAAGATCACCTACATCGATGGTGACAATGGCATTCTGCTACACCGCGGCTACCCGATCGAACAACTGGCCGAGCAGTCCGACTACCTGGAAA-CCTGCTACCTGCTGCTCAACGGCGAACTGCCCACCGCCGAGCAGAAAGCCCAGTTCGTTGCCGTGGTCAAGAACCACACGATGGTTCACGAACAGCTCAAGACCTTTTTCAACGGTTTCCGCCGTGACGCCCACCCGATGGCCGTCATGTGTGGTGTAGTCGGCGCCCTGTCAGCGTTCTACCACGACTCTCTGGACATCAATAACCCGCAGCACCGCGAGATTTCCGCGATCCGCCTGGTTGCCAAG-A…	GCCCGCAAGGTGATTATCTCCGCGCCAGCCAGCGGTGCCGATGCCACCATCGTCTATGGTGTCAACCACGACACGCTGCGCCAGTCGCACCAGATCATCTCCAGCGCCTCGTGCACCACCAACTGCCTGGCCCCGGTCGCCCAAGTGCTGCACCGCGAGCTGGGTATCGAAAACGGCCTGATGACCACCATTCATGCCTACACCAACGACCAGAACCTGATCGATGTCTATCACACCGATCCGTACCGCGCTCGCTCGGCCACGCAGTCGATGATCCCGAGCAAGACCGGCGCTGCCGAAGCGGTAGGCCTGGTACTGCCGGAGCTGGCAGGCAAACTCACCGGCATGGCGGTACGCGTACCGGTCATCAACGTTCGCTGGTCGACCTGACCGTGACCC…	CTGCTGACGGTTCGTCGTAGCGGCAAGATCTGGGAACAGACCTACGTCCATGGTGTTCCACAGGAACCGATGAAGATTGTCGGTGAAAGTGACAGCACAGGCACTCAGATCCACTTCAAGCCTTCCGCTGAAACGTTCAAGAACATCCACTTCAGCTGGGACATCCTGGCCAAGCGGATTCGTGAACTGTCCTTCCTGAACTCCGGTGTCGGCATTGTCCTCAAGGATGAGCGCAGCGGTAAGGAAGAATTGTTCAAATACGAAGGCGGTCTGCGCGCATTCGTCGAGTACCTGAACACCAATAAAACGCCGGTCAACGAAGTGTTCCACTTCAACATTCAGCGTGATGACGGTATCGGTGTCGAAATTGCTCTGCAGTGGAACGACAGCTTCAACGAG…	TATATCGACCCGGACGACGGCATCGCGCCGCCTGCCGAAGTCCCGCCGCCTGTCGACCCTAAAGCCGTCAAGGCCGAAGGTGCCGATGACGAAGAGGAAGAGTCGGCGGACGCCAGCGACGAAGAAGACGAAGTCGAGAGCGGTCCTGATCCGGTCATCGCCCAACAGCGCTTCGGTGCGGTTTCCGATCAAATGGAAATCACCCGCAAGGCCCTGAAGAAATTTGGTCGCGACGACAAGCACGCCATTGCCGAAATGGTTGCTCTGGCCGAACTGTTCATGCCGATCAAACTGGTTCCAAGCAGTTTGAAGGTCTGGTAGAGCGTGTACGCGGTGCGCTTGAGCGTCTTCGTGCACAGGAACGCGCCATCATGCAGCTCTGTGTACGTGATGCACGTA…	no			>ISPaVe2059	nd	GTGATTATCTCCGCGCCGGCCAGCGGTGCCGATGCCACCATCGTCTATGGTGTCAACCACGACACGCTGCGCCAGTCGCACCAGATCATCTCCAGCGCCTCGTGCACCACCAACTGCCTGGCCCCGGTCGCTCAAGTGCTGCATCGCGAATTGGGTATCGAAAACGGCCTGATGACCACCATTCATGCCTACACCAACGACCAGAACCTGATCGATGTCTATCACACCGATCCGTACCGCGCCCGCTCGGCCACGCAGTCGATGATCCCGAGCAAGACCGGCGCTGCCGAAGCGGTAGGTCTTGTACTGCCGGAGCTGGCAGGCAAACTCACCGGCATGGCTGTGCGCGTACCGGTCATCAACGTTTCGCTGGTCGACCTGACCGTAACCCTGAAGCGC…	TTGTTCAAATACGAAGGCGGTCTGCGCGCGTTCGTCGAGTACCTGAACACCAACAAAACACCGGTTAAC---GAAGTGTTCCACTTCAACATCCAGCGTGATGACG---GTATCGGTGTCGAGATTGCTCTGCAGTGGAACGACAGCTTCAACGAGAACCTGCTGTGCTTCACCAACAACATTCCGCAGCGTGATGGCGGTACTCACCTAGTGGGTTTCCGTTCTGCGTTGACGCGCAACCTGA	TATATCGACCCGGACGACGGCATTGCGCCGCCTGCCG---AAGTCCCGCCGCCTGTCGACCCCAAAG------CCGTCAAGGC---CGAGGGTGC-CGATGACGACGAAGAAGAGTCGGCAGACGCCAGCGACGAAGAAGACGAAGTCGAGAGCGGTCCTGATCCGGTCATCGCCCAGCAGCGCTTCGGTGCGGTTTCCGATCAAATGGAAATCACCCGCAAGGCCCTGAAGAAA---TTTGGTCGCGACGACAAGCACGCCATTGCCGAAATGGTTGCGCTGGCCGAACTGTTCATGCCGATCAAACTGGTTCCAAAACAGTTTGAAGGTCTGGTAGAGCGTGTACGCGGTGCCCTCGAGCGTCTTCGTGCCCAGGAACGCGCC	no		>CC1524	CACCGGCCGCTTCACATTCGACCCTGGTTTC-ATGTCGACCGCCTC-TTGCGAGTCGAAAATCACCTACATTGATGGTGACAACGGAATTCTGCTGCACCGCGGCTACCCTATCGAGCAACTGGCGCAGCATTCCGATTATCTGGAAA-CCTGCTACCTGCTGCTCAACGGCGAACTGCCGACCGCCGAGCAGAAAGCCCAGTTCGTCGCTGTGGTCAAGAACCACACGATGGTCCACGAACAGCTCAAGACCTTTTTCAACGGCTTCCGTCGCGACGCCCACCCGATGGCGGTCATGTGCGGCGTTGTAGGTGCCCTTTCAGCGTTCTACCACGACTCGCTGGACATCAATAACCCTCAGCACCGCGAAATTTCGGCAGTCCGCCTGGTCGCCAAG-A…	GTCATCATCTCCGCTCCGGCCAGTGGCGCAGATGCGACCATCGTCTACGGTGTGAACCACGACACGCTGCGTCAGTCGCACCAGATCATCTCCAGCGCTTCTTGCACCACCAACTGCCTGGCGCCGGTTGCCCAGGTGCTGCATCGTGAACTGGGTATCGAAAGTGGCCTGATGACCACCATTCACGCCTACACCAACGACCAGAATCTGATCGACGTCTACCACACCGACCCGTACCGCGCACGTTCGGCCACCCAGTCGATGATCCCGAGCAAGACCGGTGCTGCCGAAGCGGTCGGCCTGGTGCTGCCTGAACTGGCTGGCAAGCTGACCGGCATGGCCGTACGGGTTCCCGTGATCAACGTGTCGCTGGTGGACCTGACCGTCACCCTGAAACGC…	CTGTTCAAGTACGAAGGCGGTTTGCGTGCATTCGTTGAATACCTGAACACCAACAAAACGCCGGTCAAC---GAAGTGTTCCACTTCAACGTCCAGCGTGACGA---TGGTGTGGGTGTCGAGATTGCCCTGCAGTGGAACGACAGCTTCAACGAAAATCTGTTGTGCTTCACCAACAACATCCCGCAGCGCGACGGTGGTACTCACCTGGTTGGTTTCCGCTCTGCGCTGACGCGTAACCTGA	TATATCGACCCGGATGACGGCATTGCGCCGCCAGCCG---AAGTCCCTCCTCCCATCGACCCTAAAG------CCGTCAAGGC---CGAAGGCTC-TGACGATGACGAAGAGGAAACTGCTGACGCTACCGACGACGAAGAAGAAGTCGAAAGCGGTCCTGATCCGATTATCGCTGCACAGCGCTTCGGTGCCGTGTCCGATCAGATGGAGATCACCCGCAAGGCGCTCAAGAAG---TCCGGTCGCGAAGACAAGCACGCCATTGCCGAGCTGGTCGCCCTTGCCGAACTGTTCATGCCCATCAAGCTGGTTCCAAAGCAGTTTGAAGGTCTTGTAGAGCGTGTACGCGGTGCCCTTGATCGTCTGCGTGCCCAGGAACGCGCC	no		CC1524	CACCGGCCGCTTCACATTCGACCCTGGTTTC-ATGTCGACCGCCTC-TTGCGAGTCGAAAATCACCTACATTGATGGTGACAACGGAATTCTGCTGCACCGCGGCTACCCTATCGAGCAACTGGCGCAGCATTCCGATTATCTGGAAA-CCTGCTACCTGCTGCTCAACGGCGAACTGCCGACCGCCGAGCAGAAAGCCCAGTTCGTCGCTGTGGTCAAGAACCACACGATGGTCCACGAACAGCTCAAGACCTTTTTCAACGGCTTCCGTCGCGACGCCCACCCGATGGCGGTCATGTGCGGCGTTGTAGGTGCCCTTTCAGCGTTCTACCACGACTCGCTGGACATCAATAACCCTCAGCACCGCGAAATTTCGGCAGTCCGCCTGGTCGCCAAG-A…	no
>B728a	PG02d	syringae		CACCGGCCGCTTCACATTTGACCCTGGTTTC-ATGTCCACGGCGTC-TTGCGATTCGAAGATCACCTACATCGATGGTGACAATGGCATTCTGCTGCACCGCGGCTACCCGATCGAACAACTGGCCGAGCAGTCCGACTACCTCGAAA-CCTGCTACCTGCTGCTCAACGGCGAACTGCCCACCGCCGAGCAGAAAGCCCAGTTCGTGGCCGTGGTCAAGAACCACACGATGGTTCACGAGCAACTCAAGACCTTTTTCAACGGTTTCCGTCGCGACGCCCACCCGATGGCCGTCATGTGTGGCGTAGTCGGTGCCCTGTCAGCGTTCTACCACGACTCGCTGGACATCAATAACCCGCAGCACCGCGAGATTTCCGCGGTACGCCTGGTCGCCAAG-A…	GCCCGCAAGGTGATTATCTCCGCGCCAGCCAGCGGTGCCGATGCCACCATCGTCTATGGTGTCAACCACGACACGCTGCGCCAGTCGCACCAGATCATCTCCAGCGCCTCGTGCACCACCAACTGCCTGGCACCGGTCGCTCAAATACTGCATCGCGAGCTGGGTATCGAAAACGGTCTGATGACCACCATTCATGCCTACACCAACGACCAGAACCTGATCGATGTCTATCACACCGATCCGTACCGCGCCCGCTCGGCCACGCAGTCGATGATCCCGAGCAAGACCGGCGCTGCCGAAGCGGTAGGTCTGGTACTGCCGGAGCTGGCAGGCAAACTCACCGGCATGGCTGTGCGCGTACCGGTCATCAACGTTTCGCTGGTCGACCTGACCGTGACC…	TTGCTGACGGTTCGTCGTAGCGGCAAGATCTGGGAACAGACCTATGTTCATGGTGTTCCACAGGAACCGATGAAGATCGTCGGTGAAAGTGACAGCACAGGCACTCAGATCCACTTCAAGCCTTCAGCTGAAACGTTCAAGAACATCCACTTCAGCTGGGACATTCTGGCCAAGCGGATTCGTGAACTGTCTTTCCTGAACTCCGGTGTCGGCATTGTCCTCAAGGATGAGCGCAGCGGTAAGGAAGAATTGTTCAAATACGAAGGCGGTCTGCGCGCATTCGTTGAGTACCTGAACACCAATAAAACGCCGGTCAACGAAGTGTTCCACTTCAACATCCAGCGTGATGACGGTATCGGTGTCGAGATTGCTCTCAGTGGAACGATAGCTTCAACGAGA…	TATATCGACCCGGACGACGGCATTGCGCCGCCTGCCGAAGTCCCGCCGCCTGTCGACCCCAAAGCCGTCAAGGCCGAAGGTGCCGATGACGACGAGGAAGAGTCGGCAGACGCCAGCGACGAAGAAGACGAAGTCGAGAGCGGTCCTGATCCGGTCATCGCCCAGCAGCGCTTCGGTGCGGTTTCCGATCAAATGGAAATCACCCGCAAGGCCCTGAAGAAATTTGGTCGCGACGACAAGCACGCCATTGCCGAAATGGTTGCACTGGCCGAACTGTTCATGCCGATCAAACTGGTTCCAAAACAGTTTGAAGGTCTGGTAGAGCGTGTACGCGGTGCCCTCGAGCGTCTTCGCGCCCAGGAACGCGCCATCATGCAGCTGTGTGTACGTGATGCACGT…	no			>PSy642	CACCGGCCGCTTCACATTTGACCCTGGCTTC-ATGTCCACGGCCTC-TTGCGATTCGAAGATCACCTACATCGATGGTGACAATGGCATTCTGCTACACCGCGGCTACCCGATCGAACAACTGGCCGAGCAGTCCGACTACCTGGAAA-CCTGCTACCTGCTGCTCAACGGCGAACTGCCCACCGCCGAGCAGAAAGCCCAGTTCGTTGCCGTGGTCAAGAACCACACGATGGTTCACGAACAGCTCAAGACCTTTTTCAACGGTTTCCGCCGTGACGCCCACCCGATGGCCGTCATGTGTGGTGTAGTCGGCGCCCTGTCAGCGTTCTACCACGACTCTCTGGACATCAATAACCCGCAGCACCGCGAGATTTCCGCGATCCGCCTGGTTGCCAAG-A…	GTGATTATCTCCGCGCCAGCCAGCGGTGCCGATGCCACCATCGTCTATGGTGTCAACCACGACACGCTGCGCCAGTCGCACCAGATCATCTCCAGCGCCTCGTGCACCACCAACTGCCTGGCCCCGGTCGCCCAAGTGCTGCACCGCGAGCTGGGTATCGAAAACGGCCTGATGACCACCATTCATGCCTACACCAACGACCAGAACCTGATCGATGTCTATCACACCGATCCGTACCGCGCTCGCTCGGCCACGCAGTCGATGATCCCGAGCAAGACCGGCGCTGCCGAAGCGGTAGGCCTGGTACTGCCGGAGCTGGCAGGCAAACTCACCGGCATGGCGGTACGCGTACCGGTCATCAACGTT-CGCTGGTCGACCTGACCGTGACCCTGAAGCGC…	TTGTTCAAATACGAAGGCGGTCTGCGCGCATTCGTCGAGTACCTGAACACCAATAAAACGCCGGTCAAC---GAAGTGTTCCACTTCAACATTCAGCGTGATGACG---GTATCGGTGTCGAAATTGCTCTGCAGTGGAACGACAGCTTCAACGAGAACCTGCTGTGCTTCACCAACAACATCCCGCAGCGGGATGGCGGTACTCACCTGGTGGGTTTCCGTTCTGCGCTCACGCGTAACCTGA	TATATCGACCCGGACGACGGCATCGCGCCGCCTGCCG---AAGTCCCGCCGCCTGTCGACCCTAAAG------CCGTCAAGGC---CGAAGGTGC-CGATGACGAAGAGGAAGAGTCGGCGGACGCCAGCGACGAAGAAGACGAAGTCGAGAGCGGTCCTGATCCGGTCATCGCCCAACAGCGCTTCGGTGCGGTTTCCGATCAAATGGAAATCACCCGCAAGGCCCTGAAGAAA---TTTGGTCGCGACGACAAGCACGCCATTGCCGAAATGGTTGCTCTGGCCGAACTGTTCATGCCGATCAAACTGGTTCCAAG-CAGTTTGAAGGTCTGGTAGAGCGTGTACGCGGTGCGCTTGAGCGTCTTCGTGCACAGGAACGCGCC	no		>CC1583	CACCGGCCGCTTCACATTTGACCCTGGCTTC-ATGTCCACGGCATC-TTGCGAGTCGAAGATCACCTACATCGATGGTGATAACGGAATCCTGCTTCACCGCGGCTACCCGATCGAGCAACTGGCCGAGCAGTCCGACTATCTGGAAA-CCTGCTACCTGCTGCTCAATGGCGAACTGCCAACTGCCGAGCAGAAAGCCCAGTTCGTTGCCGTGGTCAAGAACCACACGATGGTTCACGAACAGCTCAAGACCTTTTTCAACGGCTTCCGCCGTGATGCCCACCCGATGGCCGTCATGTGCGGCGTGGTCGGGGCCCTGTCGGCGTTCTATCACGACTCGCTGGACATCAATAACCCGCAGCACCGCGAGATTTCTGCCGTGCGCCTGGTCGCCAAG-A…	GTGATTATCTCCGCCCCGGCCAGCGGTGCCGATGCCACCATCGTCTATGGTGTCAACCACGACACATTGCGTCAGTCGCACCAGATTATCTCCAGCGCCTCCTGCACCACCAACTGCCTGGCACCGGTTGCTCAGGTGCTGCATCGTGAACTGGGCATCGAAACCGGCCTGATGACCACCATTCATGCCTACACCAACGACCAGAACCTGATCGACGTCTACCACACCGACCCGTACCGCGCCCGTTCGGCCACGCAGTCGATGATTCCGAGCAAGACCGGCGCTGCCGAAGCCGTCGGCCTGGTACTGCCGGAACTGGCAGGCAAACTGACCGGCATGGCCGTGCGCGTGCCTGTCATCAATGTGTCGCTGGTCGACCTGACCGTGACCCTGAAGCGG…	CTGTTCAAGTACGAAGGCGGTTTGCGTGCCTTCGTTGAATACCTGAATACCAACAAGACGCCGGTGAAT---GAAGTGTTCCACTTCAACATCCAGCGCGAAGACG---GTATTGGTGTAGAGATTGCTCTGCAGTGGAACGACAGCTTCAACGAGAACCTGTTGTGTTTCACCAACAACATTCCTCAGCGCGACGGCGGTACTCACTTGGTGGGCTTCCGCTCCGCTCTGACGCGTAACCTGA	TACATCGACCCGGACGACGGCATTGCGCCGCCTGCCG---AAGTGCCTCCGCCTGTCGACCCTAAAG------CCGCCAAGGC---CGAAGGC----GATGACGAGGAAGAAGAAACGGCCGATGCCACCGATGACGAGGAAGAGGTCGAAAGCGGCCCTGATCCGGTCATTGCCCAGCAGCGCTTTGGTGCCGTTTCCGATCAAATGGAAATCACCCGCAAGGCGTTGAAGAAA---TTCGGTCGCAGCGACAAGCACGCTATTGCTGAACTGGTTGCGCTCGCCGAACTGTTCATGCCAATCAAACTGGTTCCAAAGCAGTTTGAAGGTCTGGTAGAGCGTGTGCGCGGTGCCCTTGAGCGTCTTCGTGCTCAGGAACGCGCC	no		CC1583	CACCGGCCGCTTCACATTTGACCCTGGCTTC-ATGTCCACGGCATC-TTGCGAGTCGAAGATCACCTACATCGATGGTGATAACGGAATCCTGCTTCACCGCGGCTACCCGATCGAGCAACTGGCCGAGCAGTCCGACTATCTGGAAA-CCTGCTACCTGCTGCTCAATGGCGAACTGCCAACTGCCGAGCAGAAAGCCCAGTTCGTTGCCGTGGTCAAGAACCACACGATGGTTCACGAACAGCTCAAGACCTTTTTCAACGGCTTCCGCCGTGATGCCCACCCGATGGCCGTCATGTGCGGCGTGGTCGGGGCCCTGTCGGCGTTCTATCACGACTCGCTGGACATCAATAACCCGCAGCACCGCGAGATTTCTGCCGTGCGCCTGGTCGCCAAG-A…	no
>USA0035	PG02e	syringae		CACCGGCCGCTTCACATTTGACCCTGGTTTC-ATGTCCACGGCCTC-TTGCGATTCGAAGATCACCTACATCGATGGTGACAATGGCATTCTGCTGCACCGCGGCTACCCGATCGAACAACTGGCCGAGCAGTCCGACTACCTCGAAA-CCTGCTATCTGCTGCTCAATGGCGAACTGCCCACCGCCGAGCAGAAAGCCCAGTTCGTGGCCGTGGTCAAGAACCACACGATGGTTCACGAACAACTCAAGACTTTCTTCAACGGTTTCCGCCGCGACGCCCACCCGATGGCCGTCATGTGTGGCGTAGTCGGCGCCCTGTCAGCGTTCTACCACGACTCGCTGGACATCAATAACCCGCAGCACCGCGAGATTTCCGCGGTCCGCCTGGTCGCCAAG-A…	GCCCGCAAGGTGATTATCTCCGCGCCAGCCAGCGGTGCCGATGCCACCATCGTCTATGGTGTCAACCACGACACGCTGCGCCAGTCGCACCAGATCATCTCCAGCGCCTCGTGCACCACCAACTGCCTGGCCCCGGTCGCTCAAGTGCTGCATCGCGAGCTGGGTATCGAAAACGGTCTGATGACCACCATTCATGCCTACACCAACGACCAGAACCTGATCGATGTCTATCACACCGATCCGTACCGCGCCCGCTCGGCCACGCAGTCGATGATCCCGAGCAAGACCGGCGCTGCCGAAGCGGTAGGCCTGGTACTGCCGGAGCTGGCAGGCAAACTCACCGGCATGGCTGTACGCGTACCGGTCATCAACGTTTCGCTGGTCGACCTGACCGTGACC…	TTGCTGACGGTTCGCCGTAGCGGCAAGATCTGGGAACAAACCTACGTTCATGGCGTTCCACAGGAACCGATGAAGATCGTCGGTGAAAGTGACAGCACGGGCACTCAGATCCACTTCAAGCCTTCCGCTGAAACGTTCAAGAATATCCACTTCAGCTGGGACATCCTGGCCAAGCGGATTCGTGAACTGTCCTTCCTGAACTCCGGCGTCGGCATTGTCCTCAAGGACGAGCGTAGCGGTAAGGAAGAGCTGTTTAAATACGAAGGCGGTCTGCGTGCATTCGTTGAATACCTGAACACCAACAAAACGCCGGTTAACGAAGTGTTCCACTTCAACATCCAGCGTGATGACGGCATCGGTGTCGAAATTGCTCTCAGTGGAACGACAGCTTCAACGAGA…	GGCACGGTTGAGCATATTCTCTCCGAATACGATCGCGTCACGAGCGAAGGCGGCCGCCTGTCCGACGTTCTGAGCGGCTACATCGACCCGGATGACGGCATCGCGCCGCCGGCCGAAGTCCCGCCACCTCTCGACACCAAGACAGCCAAGGCTGACGAAAGCGACGATGACGAGGACGAATCGGGCGACGCTTCCGACGATGAAGAAGAAGCCGAAAGCGGTCCGGACCCGGTCATTGCCCAGCAGCGCTTCGGCGCCGTTGCCGAGCAGATGGAAATCACCCGCAAGGCGCTGAAGAAATTCGGTCGTGAAGACAAGAATGCCATCGCCGAGCTGGTTGCCCTGGCCGAACTGTTCATGCCGATCAAACTGGTTCCAAAACAGTTTGAAGGCCTGGTA…	no			>B728a	CACCGGCCGCTTCACATTTGACCCTGGTTTC-ATGTCCACGGCGTC-TTGCGATTCGAAGATCACCTACATCGATGGTGACAATGGCATTCTGCTGCACCGCGGCTACCCGATCGAACAACTGGCCGAGCAGTCCGACTACCTCGAAA-CCTGCTACCTGCTGCTCAACGGCGAACTGCCCACCGCCGAGCAGAAAGCCCAGTTCGTGGCCGTGGTCAAGAACCACACGATGGTTCACGAGCAACTCAAGACCTTTTTCAACGGTTTCCGTCGCGACGCCCACCCGATGGCCGTCATGTGTGGCGTAGTCGGTGCCCTGTCAGCGTTCTACCACGACTCGCTGGACATCAATAACCCGCAGCACCGCGAGATTTCCGCGGTACGCCTGGTCGCCAAG-A…	GTGATTATCTCCGCGCCAGCCAGCGGTGCCGATGCCACCATCGTCTATGGTGTCAACCACGACACGCTGCGCCAGTCGCACCAGATCATCTCCAGCGCCTCGTGCACCACCAACTGCCTGGCACCGGTCGCTCAAATACTGCATCGCGAGCTGGGTATCGAAAACGGTCTGATGACCACCATTCATGCCTACACCAACGACCAGAACCTGATCGATGTCTATCACACCGATCCGTACCGCGCCCGCTCGGCCACGCAGTCGATGATCCCGAGCAAGACCGGCGCTGCCGAAGCGGTAGGTCTGGTACTGCCGGAGCTGGCAGGCAAACTCACCGGCATGGCTGTGCGCGTACCGGTCATCAACGTTTCGCTGGTCGACCTGACCGTGACCCTGAAGCGC…	TTGTTCAAATACGAAGGCGGTCTGCGCGCATTCGTTGAGTACCTGAACACCAATAAAACGCCGGTCAAC---GAAGTGTTCCACTTCAACATCCAGCGTGATGACG---GTATCGGTGTCGAGATTGCTCT-CAGTGGAACGATAGCTTCAACGAGAACCTGCTGTGCTTCACCAACAACATTCCGCAGCGTGATGGCGGTACTCAC-TGGTGGGCTTCCGCTCTGCGCTGACGCGTAACCTGA	TATATCGACCCGGACGACGGCATTGCGCCGCCTGCCG---AAGTCCCGCCGCCTGTCGACCCCAAAG------CCGTCAAGGC---CGAAGGTGC--GATGACGACGAGGAAGAGTCGGCAGACGCCAGCGACGAAGAAGACGAAGTCGAGAGCGGTCCTGATCCGGTCATCGCCCAGCAGCGCTTCGGTGCGGTTTCCGATCAAATGGAAATCACCCGCAAGGCCCTGAAGAAA---TTTGGTCGCGACGACAAGCACGCCATTGCCGAAATGGTTGCACTGGCCGAACTGTTCATGCCGATCAAACTGGTTCCAAAACAGTTTGAAGGTCTGGTAGAGCGTGTACGCGGTGCCCTCGAGCGTCTTCGCGCCCAGGAACGCGCC	no		>CC1586	CACCGGCCGCTTCACATTTGACCCTGGCTTC-ATGTCCACGGCATC-TTGCGAGTCGAAGATCACCTACATCGATGGTGATAACGGAATCCTGCTTCACCGCGGCTACCCGATCGAACAACTGGCCGAGCAGTCCGATTATCTGGAAA-CCTGCTACCTGCTGCTCAATGGCGAATTGCCGACCGCGGAGCAAAAAGCCCAGTTCGTTGCCGTGGTCAAAAACCACACAATGGTTCACGAACAGCTCAAGACCTTTTTCAACGGCTTCCGCCGTGATGCCCACCCGATGGCCGTCATGTGCGGCGTAGTCGGCGCCCTGTCGGCGTTCTATCACGACTCGCTGGACATCAACAACCCGCAGCACCGCGAGATTTCTGCCGTGCGCCTGGTCGCCAAG-A…	GTGATTATCTCCGCCCCGGCCAGCGGTGCCGATGCCACCATCGTCTATGGTGTCAATCACGACACGCTGCGTCAGTCGCATCAGATCATTTCCAGCGCCTCCTGCACCACCAACTGCCTGGCGCCGGTTGCCCAGGTGCTGCACCGTGAACTGGGCATCGAGACCGGTCTGATGACCACCATTCATGCCTACACCAACGACCAGAATCTGATCGACGTCTACCACACCGACCCGTACCGCGCCCGTTCGGCTACCCAGTCGATGATTCCGAGCAAGACCGGCGCTGCCGAAGCCGTTGGCCTGGTACTCCCGGAACTGGCAGGCAAGCTGACCGGCATGGCCGTGCGCGTGCCGGTGATCAATGTGTCGCTGGTCGACCTGACCGTAACCCTGAAGCGT…	CTGTTCAAGTACGAAGGCGGTCTGCGTGCCTTCGTTGAATACCTGAATACCAACAAGACGCCGGTCAAC---GAAGTGTTCCACTTCAACGTCCAGCGCGAAGACG---GTATCGGTGTAGAGATTGCCCT-CAGTGGAACGACAGCTTCAACGAGAACCTGTTGTGCTTCACCAACAACATTCCTCAGCGCGACGGCGGTACTCACT-GGTGGGCTTCCGCTCCGCTCTGACGCGTAACCTGA	TACATCGACCCGGACGACGGCATTGCGCCGCCTGCCG---AAGTTCCTCCTCCTGTCGACCCTAAAG------CTGCCAAGGC---TGAAGGCCT-CGATGACGAGGAAGAAGAAACGGCCGATGCCACCGATGACGAGGAAGAGGTCGAAAGCGGCCCTGATCCGGTCATTGCCCAGCAGCGCTTTGGTGCCGTTTCCGATCAAATGGAAATCACCCGCAAGGCGTTGAAGAAA---TTCGGTCGCAGCGACAAGCACGCTATTGCTGAACTGGTTGCTCTCGCCGAGCTGTTCATGCCGATCAAACTGGTTCCAAAGCAGTTTGAAGGTCTGGTAGAGCGTGTGCGCGGCGCCCTCGAGCGTCTTCGTGCTCAGGAACGCGCC	no		CC1586	CACCGGCCGCTTCACATTTGACCCTGGCTTC-ATGTCCACGGCATC-TTGCGAGTCGAAGATCACCTACATCGATGGTGATAACGGAATCCTGCTTCACCGCGGCTACCCGATCGAACAACTGGCCGAGCAGTCCGATTATCTGGAAA-CCTGCTACCTGCTGCTCAATGGCGAATTGCCGACCGCGGAGCAAAAAGCCCAGTTCGTTGCCGTGGTCAAAAACCACACAATGGTTCACGAACAGCTCAAGACCTTTTTCAACGGCTTCCGCCGTGATGCCCACCCGATGGCCGTCATGTGCGGCGTAGTCGGCGCCCTGTCGGCGTTCTATCACGACTCGCTGGACATCAACAACCCGCAGCACCGCGAGATTTCTGCCGTGCGCCTGGTCGCCAAG-A…	no
>MAFF301020	PG03	mori		CACCGGCCGCTTCACATTTGACCCTGGCTTC-ATGTCCACGGCCTC-TTGCGATTCGAAGATCACCTACATTGATGGTGACAATGGCATTCTGCTGCACCGCGGCTACCCGATCGAACAACTGGCCGAGCAGTCCGATTACCTCGAAA-CCTGCTACCTGCTGCTCAACGGCGAACTGCCGACCGCCGAACAGAAAGCCCAGTTCGTGGCCGTGGTCAAGAACCACACGATGGTTCACGAGCAACTCAAGACCTTCTTCAACGGCTTTCGTCGCGACGCCCACCCGATGGCCGTCATGTGCGGCGTAGTCGGTGCCCTGTCAGCGTTCTACCACGACTCGCTGGACATCAATAACCCGCAGCACCGCGAGATTTCCGCTGTACGCCTGGTGGCCAAG-A…	GCACGCAAGGTCATTATCTCCGCCCCGGCCAGCGGTGCCGATGCCACCATCGTCTATGGTGTCAACCACGACACGCTGCGTCAGTCGCACCAGATCATCTCCAGTGCATCCTGCACCACCAATTGCCTGGCCCCGGTCGCCCAGGTACTGCACCGTGAACTGGGGATCGAAAATGGCCTGATGACCACCATCCATGCCTACACCAACGACCAGAACCTGATCGATGTCTATCACACCGATCCGTACCGCGCCCGCTCGGCGACGCAGTCGATGATCCCGAGCAAGACCGGCGCTGCCGAAGCAGTGGGCCTGGTACTGCCGGAGCTGGCAGGCAAACTCACCGGCATGGCGGTACGCGTACCGGTCATCAACGTTCGCTGGTCGACCTGACCGTGACCC…	CTGCTGACGGTTCGTCGTAGCGGCAAGATCTGGGAACAGACCTACGTGCATGGTGTTCCACAGGAGCCGATGAAAATCGTCGGTGAAAGTGATACCACCGGTACTCAGATCCACTTCAAGCCTTCTGCTGACACGTTCAAGAATATCCACTTCAGCTGGGACATTCTGGCCAAGCGAATTCGTGAACTGTCGTTCCTGAACTCCGGTGTCGGCATTGTCCTCAAAGACGAGCGCAGCGGGAAGGAAGAGCTGTTCAAATATGAAGGCGGTCTGCGTGCCTTCGTTGAATACCTGAACACCAACAAAACGCCGGTCAACGAAGTGTTCCACTTCAACATCCAGCGTGATGATGGAATCGGTGTCGAAATTGCGCTGCAGTGGAACGACAGCTTCAACGAG…	TATATCGACCCGGACGACGGCATTGCGCCGCCTGCCGAAGTACCTCCGCCTGTCGACCCCAAGGCCGTAAAGGCCGAAGGCACCGATGACGACGAGGAAGAATCGGCAGACGCCAGCGACGACGAAGACGAAGTCGAAAGCGGTCCCGATCCGGTCATCGCCCAGCAGCGCTTCGGTGCGGTTTCCGATCAAATGGAAATCACCCGCAAGGCGCTGAAGAAATTCGGTCGCGACGACAAGCACGCCATTGCCGAAATGGTTGCACTTGCCGAACTGTTCATGCCGATCAAACTGGTTCCA AAGCAGTTTGAAGGTCTGGTAGAGCGTGTGCGGGGTGCTCTTGAGCGTCTTCGTGCTCAGGAACGCGCCATCATGCAGCTGTGTGTACGTGATGCACG…	no			>USA0035	CACCGGCCGCTTCACATTTGACCCTGGTTTC-ATGTCCACGGCCTC-TTGCGATTCGAAGATCACCTACATCGATGGTGACAATGGCATTCTGCTGCACCGCGGCTACCCGATCGAACAACTGGCCGAGCAGTCCGACTACCTCGAAA-CCTGCTATCTGCTGCTCAATGGCGAACTGCCCACCGCCGAGCAGAAAGCCCAGTTCGTGGCCGTGGTCAAGAACCACACGATGGTTCACGAACAACTCAAGACTTTCTTCAACGGTTTCCGCCGCGACGCCCACCCGATGGCCGTCATGTGTGGCGTAGTCGGCGCCCTGTCAGCGTTCTACCACGACTCGCTGGACATCAATAACCCGCAGCACCGCGAGATTTCCGCGGTCCGCCTGGTCGCCAAG-A…	GTGATTATCTCCGCGCCAGCCAGCGGTGCCGATGCCACCATCGTCTATGGTGTCAACCACGACACGCTGCGCCAGTCGCACCAGATCATCTCCAGCGCCTCGTGCACCACCAACTGCCTGGCCCCGGTCGCTCAAGTGCTGCATCGCGAGCTGGGTATCGAAAACGGTCTGATGACCACCATTCATGCCTACACCAACGACCAGAACCTGATCGATGTCTATCACACCGATCCGTACCGCGCCCGCTCGGCCACGCAGTCGATGATCCCGAGCAAGACCGGCGCTGCCGAAGCGGTAGGCCTGGTACTGCCGGAGCTGGCAGGCAAACTCACCGGCATGGCTGTACGCGTACCGGTCATCAACGTTTCGCTGGTCGACCTGACCGTGACCCTGAAGCGC…	CTGTTTAAATACGAAGGCGGTCTGCGTGCATTCGTTGAATACCTGAACACCAACAAAACGCCGGTTAAC---GAAGTGTTCCACTTCAACATCCAGCGTGATGACG---GCATCGGTGTCGAAATTGCTCT-CAGTGGAACGACAGCTTCAACGAGAACCTGCTTTGCTTCACCAACAACATTCCTCAGCGTGATGGAGGTACTCAC-TGGTGGGTTTCCGTTCTGCGCTGACGCGTAACCTGA	TACATCGACCCGGATGACGGCATCGCGCCGCCGGCCG---AAGTCCCGCCACCTCTCGACACCAAGA------CAGCCAAGGCTGACGAAAG----CGACGATGACGAGGACGAATCGGGCGACGCTTCCGACGATGAAGAAGAAGCCGAAAGCGGTCCGGACCCGGTCATTGCCCAGCAGCGCTTCGGCGCCGTTGCCGAGCAGATGGAAATCACCCGCAAGGCGCTGAAGAAA---TTCGGTCGTGAAGACAAGAATGCCATCGCCGAGCTGGTTGCCCTGGCCGAACTGTTCATGCCGATCAAACTGGTTCCAAAACAGTTTGAAGGCCTGGTAGAACGCGTTCGCAGCGCCCTTGATCGCCTCCGCGCTCAGGAGCGCGCG	no		>83.1	CACCGGCCGCTTCACATTCGACCCTGGCTTC-ATGTCGACCGCCTC-TTGCGAGTCGAAGATCACCTACATTGATGGTGACAATGGCATTCTGCTGCACCGCGGTTATCCGATCGAGCAACTGGCCGAACAGTCCGATTATCTGGAAA-CCTGCTACCTTCTGCTCAACGGCGAATTGCCGACCAGCGAACAGAAAGCCCAGTTCGTTGCCGTGGTCAAGAACCACACCATGGTTCACGAACAGCTGAAGAGCTTCTTCAACGGCTTCCGCCGCGACGCCCACCCGATGGCTGTCATGTGCGGCGTGGTTGGTGCCCTGTCCGCGTTCTACCACGACTCGCTGGACATCAATAACCCGCAACACCGCGAAATTTCTGCAGTGCGCCTGGTCGCCAAG-A…	GTGATTATCTCGGCTCCCGCCAAAGGCGCGGACGCCACCATCGTATACGGCGTCAACCACGACACCCTGCGCCAGTCGCACCAGATCATCTCCAGCGCCTCCTGCACCACCAACTGCCTGGCACCGGTCGCTCAGGTACTGCATCGCGAGCTGGGCATCGAAAGCGGCCTGATGACCACCATTCACGCCTACACCAATGACCAGAACCTGATCGACGTGTACCACACCGATCCGTACCGCGCCCGTTCGGCCACTCACTCGATGATCCCGAGCAAGACCGGCGCAGCCGAAGCCGTGGGCCTGGTCTTGCCGGAACTGGCGGGTAAACTGACCGGCATGGCGGTGCGCGTACCGGTGATCAACGTTTCGCTGGTGGACCTGACCGTCAATATCAAGCGC…	CTGTTCAAGTACGAAGGTGGTCTGCGCGCTTTTGTTGAGTACCTGAACACCAACAAGACGGCAGTCAAC---CAGGTCTTCCACTTCAACGTCCAGCGCGACGA---TGGTGTGGGTGTCGAGATCGCCCTGCAGTGGAACGACAGCTTCAACGAGAACCTGTTGTGCTTCACCAACAACATTCCGCAGCGTGATGGCGGTACGC--CTTGTTGGTTTCCGTTCTGCACTGACCCGTAACCTGA	TATATCGACCCGGACGACGGCATTGCGCCGCCTGCCG---AAGTACCTCCGCCTGTCGATCCCAAAG------CCGTCAAGGC---CGAAGGCAC-CGATGACGACGAGGAAGAATCGGCAGACGCCAGCGACGACGAAGACGAAG-CGAAAGCGGTCCCGATCCGGTCATCGCCCAGCAGCGCTTCGGTGCGGTTTCCGATCAAATGGAAATCACCCGCAAGGCGCTGAAGAAA---TTCGGTCGCGACGACAAGCACGCCATTGCCGAAATGGTTGCACTTGCCGAACTGTTCATGCCGATCAAACTGGTTC-AAAGCAGTTTGAAGGTCTGGTAGAGCGTGTGCGGGGTGCTCTTGAGCGTCTTCGTGCTCAGGAACGCGCC	no		83.1	CACCGGCCGCTTCACATTCGACCCTGGCTTC-ATGTCGACCGCCTC-TTGCGAGTCGAAGATCACCTACATTGATGGTGACAATGGCATTCTGCTGCACCGCGGTTATCCGATCGAGCAACTGGCCGAACAGTCCGATTATCTGGAAA-CCTGCTACCTTCTGCTCAACGGCGAATTGCCGACCAGCGAACAGAAAGCCCAGTTCGTTGCCGTGGTCAAGAACCACACCATGGTTCACGAACAGCTGAAGAGCTTCTTCAACGGCTTCCGCCGCGACGCCCACCCGATGGCTGTCATGTGCGGCGTGGTTGGTGCCCTGTCCGCGTTCTACCACGACTCGCTGGACATCAATAACCCGCAACACCGCGAAATTTCTGCAGTGCGCCTGGTCGCCAAG-A…	no
>1_6	PG04	oryzae		CACCGGCCGCTTCACATTTGACCCTGGCTTC-ATGTCCACGGCATC-TTGCGAGTCGAAGATCACCTACATCGATGGTGACAACGGAATCCTGCTTCACCGCGGCTACCCTATCGAACAACTGGCCGAGCAGTCCGATTACCTCGAAA-CCTGTTACCTGCTGCTCAACGGCGAATTGCCGACCGCCGAACAAAAAGCCCAGTTTGTGGCCGTGGTCAAGAACCACACGATGGTTCACGAGCAACTCAAGACATTTTTCAACGGCTTCCGCCGCGATGCCCACCCGATGGCCGTCATGTGCGGCGTAGTCGGCGCCCTTTCTGCGTTCTATCACGACTCGCTGGACATCAATAACCCGCAGCACCGCGAAATTTCGGCAGTGCGCCTGGTAGCCAAG-A…	GCCCGCAAGGTGATTATCTCCGCCCCGGCCAGCGGTGCCGATGCCACCATCGTCTATGGTGTCAACCACGACACGCTGCGCCAGTCGCACCAGATCATCTCCAGCGCATCCTGCACCACCAACTGCCTGGCGCCGGTCGCGCAGGTGCTGCACCGCGAACTGGGGATCGAAAACGGCCTGATGACCACCATTCATGCCTACACCAACGACCAGAACCTGATCGACGTCTATCACACCGACCCGTACCGCGCCCGCTCGGCCACGCAGTCCATGATCCCGAGCAAGACCGGCGCTGCCGAAGCGGTAGGCCTGGTGCTGCCTGAACTGGCTGGCAAATTGACCGGCATGGCGGTGCGCGTTCCGGTGATCAACGTTTCGCTGGTCGACCTGACCGTGACC…	AGCGTGACAGTTCGTCGCAGCGGCAAGATATGGGAACAGACATATATTCACGGTGTTCCTCAGGAACCGATGAAAATCGTCGGCGAGAGAGACAGCACCGGTACTCAGATCCACTTCAAACCGTCTGCTGACACGTTCAAGAACATCCACTTTAGCTGGGACATCCTGGCCAAGCGTATTCGTGAACTCTCGTTTCTGAACTCCGGTGTAGGCATCGTTCTCACGGATGAGCGCAGCGGCAAGGAAGAGCTGTTCAAATATGAAGGTGGGCTGCGTGCTTTCGTGGAATACCTGAACACCAACAAGACGCCGGTCAACGAAGTGTTCCACTTCAATATCCAGCGCGATGACGGTATCGGTGTTGAGATTGCCTTGCAGTGGAACGACAGCTTCAACGAG…	TATATCGACCCGGACGACGGCATTGCGCCGCCTGCCGAAGTGCCTCCGCCCGTCGACCCCAAAGCCGCCAAGGCAGAAGGTGACGACGAAGAGGAAGAGTCGGCAGACGCCAGCGATGAAGAAGACGAGGTCGAGAGCGGCCCTGATCCGGTCATCGCCCAGCAGCGCTTCGGTGCGGTTTCCGATCAGATGGAAATCACCCGCAAGGCACTGAAGAAGCTTGGCCGCGACGACAAGCACGCCATTGCCGAAATGGTTGCACTTGCCGAACTGTTCATGCCGATCAAACTGGTCCCAAAACAGTTTGAAGGCTTGGTAGAGCGTGTGCGTGGCGCCCTAGAGCGCCTTCGTGCCCAGGAACGCGCCATCATGCAGCTGTGTGTACGTGATGCACGTATG…	no			>MAFF301020	CACCGGCCGCTTCACATTTGACCCTGGCTTC-ATGTCCACGGCCTC-TTGCGATTCGAAGATCACCTACATTGATGGTGACAATGGCATTCTGCTGCACCGCGGCTACCCGATCGAACAACTGGCCGAGCAGTCCGATTACCTCGAAA-CCTGCTACCTGCTGCTCAACGGCGAACTGCCGACCGCCGAACAGAAAGCCCAGTTCGTGGCCGTGGTCAAGAACCACACGATGGTTCACGAGCAACTCAAGACCTTCTTCAACGGCTTTCGTCGCGACGCCCACCCGATGGCCGTCATGTGCGGCGTAGTCGGTGCCCTGTCAGCGTTCTACCACGACTCGCTGGACATCAATAACCCGCAGCACCGCGAGATTTCCGCTGTACGCCTGGTGGCCAAG-A…	GTCATTATCTCCGCCCCGGCCAGCGGTGCCGATGCCACCATCGTCTATGGTGTCAACCACGACACGCTGCGTCAGTCGCACCAGATCATCTCCAGTGCATCCTGCACCACCAATTGCCTGGCCCCGGTCGCCCAGGTACTGCACCGTGAACTGGGGATCGAAAATGGCCTGATGACCACCATCCATGCCTACACCAACGACCAGAACCTGATCGATGTCTATCACACCGATCCGTACCGCGCCCGCTCGGCGACGCAGTCGATGATCCCGAGCAAGACCGGCGCTGCCGAAGCAGTGGGCCTGGTACTGCCGGAGCTGGCAGGCAAACTCACCGGCATGGCGGTACGCGTACCGGTCATCAACGTT-CGCTGGTCGACCTGACCGTGACCCTGAAGCGT…	CTGTTCAAATATGAAGGCGGTCTGCGTGCCTTCGTTGAATACCTGAACACCAACAAAACGCCGGTCAAC---GAAGTGTTCCACTTCAACATCCAGCGTGATGATG---GAATCGGTGTCGAAATTGCGCTGCAGTGGAACGACAGCTTCAACGAGAACCTGCTGTGCTTCACCAACAACATTCCACAGCGTGACGGTGGTACTCA-TTGGTGGGCTTCCGTTCCGCTCTGACGCGTAACCTGA	TATATCGACCCGGACGACGGCATTGCGCCGCCTGCCG---AAGTACCTCCGCCTGTCGACCCCAAGG------CCGTAAAGGC---CGAAGGCAC-CGATGACGACGAGGAAGAATCGGCAGACGCCAGCGACGACGAAGACGAAGTCGAAAGCGGTCCCGATCCGGTCATCGCCCAGCAGCGCTTCGGTGCGGTTTCCGATCAAATGGAAATCACCCGCAAGGCGCTGAAGAAA---TTCGGTCGCGACGACAAGCACGCCATTGCCGAAATGGTTGCACTTGCCGAACTGTTCATGCCGATCAAACTGGTTCCAAAGCAGTTTGAAGGTCTGGTAGAGCGTGTGCGGGGTGCTCTTGAGCGTCTTCGTGCTCAGGAACGCGCC	no		>UB246	CACCGGCCGCTTCACATTCGACCCAGGCTTC-ATGTCGACCGCCTC-TTGCGAGTCGAAGATCACCTACATTGATGGTGACAACGGGATCCTGCTGCACCGCGGCTATCCGATCGAACAACTGGCCGAGCAATCGGACTACCTGGAAA-CGTGCTATCTGCTACTGAACGGCGAGCTGCCAACCGCCGAGCAGAAAGCCCAGTTCGTTGTTGTCGTGAAAAACCACACCATGGTTCACGAACAGCTCAAGACCTTTTTCAACGGCTTCCGCCGCGACGCTCACCCGATGGCGGTGATGTGTGGTGTGGTAGGTGCCCTCTCGGCGTTCTATCACGACTCTCTGGACATCAATAATCCACAGCACCGTGAAATCTCGGCCATCCGTCTGGTCGCCAAG-A…	GTGATTATCTCGGCCCCGGCTCAAGGTGCCGACGCGACCATCGTCTATGGCGTTAACCACGACACACTGCGTAAATCGCATCAAATCATTTCCAGCGCATCCTGCACGACCAACTGTCTGGCTCCGGTCGCGCAAGTGCTGCACCGTGAACTGGGCATCGAAAGCGGCCTGATGACCACTATCCACGCTTACACCAACGATCAGAATCTGATCGATGTCTATCACACCGATCCGTACCGCGCGCGTTCGGCCACTCAGTCGATGATCCCGAGCAAGACCGGTGCTGCCGAAGCCGTGGGTCTGGTACTGCCGGAACTGGCGGGCAAACTGACGGGCATGGCCGTTCGCGTTCCGGTGATCAATGTGTCGCTGGTAGACCTGACCGTGCAACTGACGCGG…	CTGTTCAAGTATGAAGGCGGTTTGCGTGCTTTCGTTGAATACCTGAACACCAACAAGACTGCGGTCAAT---CAGGTATTCCACTTCAATATTCAGCGCGACGA---CGGCATTGGTGTCGAGATCGCTTTGCAGTGGAACGACAGCTTCAACGAGAACCTGTTGTGCTTCACCAACAACATCCCACAGCGCGACGGCGGTACTCACCTGGTGGGCTTCCGCTCCGCGCTGACGCGTAACCTCA	TACATCGACCCGGATGACGGCATTGCGCCGCCAGCTG---AAGTCCCGCCGCCTGTCGACCCGAAAA------CAGCCAAGGCTGCCGAAGG----CGATGACGACGAGGAAGAGAAGGACGAGTCTTCTGACGACGAAGAAGAAGTCGAAAGCGGTCCCGATCCGATCATTGCCCAGCAGCGTTTCGGTGCGGTTTCCGATCAAATGGAAATCACCCGCAAAGCCCTGAAAAAG---CACGGCCGTGACAGCAAGCAAGCGATTGCCGAACTGGTTGCACTGGCTGAGCTGTTCATGCCGATCAAACTGGTTCCTAAACAGTTTGAAGGTCTGGTTGAACGCGTTCGTAGCGCACTTGAGCGCCTGCGTGCTCAGGAACGCGCC	no		UB246	CACCGGCCGCTTCACATTCGACCCAGGCTTC-ATGTCGACCGCCTC-TTGCGAGTCGAAGATCACCTACATTGATGGTGACAACGGGATCCTGCTGCACCGCGGCTATCCGATCGAACAACTGGCCGAGCAATCGGACTACCTGGAAA-CGTGCTATCTGCTACTGAACGGCGAGCTGCCAACCGCCGAGCAGAAAGCCCAGTTCGTTGTTGTCGTGAAAAACCACACCATGGTTCACGAACAGCTCAAGACCTTTTTCAACGGCTTCCGCCGCGACGCTCACCCGATGGCGGTGATGTGTGGTGTGGTAGGTGCCCTCTCGGCGTTCTATCACGACTCTCTGGACATCAATAATCCACAGCACCGTGAAATCTCGGCCATCCGTCTGGTCGCCAAG-A…	no
>PmaES4326	PG05	maculicola		CACCGGCCGCTTCACATTTGACCCTGGCTTC-ATGTCCACGGCATC-TTGCGAGTCGAAGATCACCTACATCGATGGTGATAACGGAATCCTGCTTCATCGCGGCTACCCGATCGAACAACTGGCCGAGCAGTCCGATTACCTGGAAA-CCTGCTACCTGCTGCTCAATGGCGAACTGCCAACTGCCGAGCAGAAAGCCCAGTTCGTCGCCGTGGTCAAGAACCACACGATGGTCCACGAACAGCTCAAGACCTTTTTCAACGGTTTTCGCCGTGATGCCCACCCGATGGCCGTCATGTGTGGCGTCGTCGGCGCCCTGTCGGCGTTCTATCACGACTCGCTGGACATCAATAACCCGCAACACCGCGAAATCTCCGCCGTGCGCCTGGTTGCCAAG-A…	GCGCGCAAGGTGATTATCTCTGCCCCGGCCAGCGGTGCCGATGCCACCATCGTCTATGGCGTCAACCACGACACGCTGCGCCAGTCACACCAGATCATCTCCAGCGCATCGTGCACCACCAACTGCCTGGCGCCGGTGGCTCAAGTGCTGCATCGCGAACTGGGTATTGAAACCGGGCTGATGACCACCATCCATGCCTACACCAACGACCAGAACCTGATCGAGTTTACCACACCGACCCGTACCGTGCGCGTTCGGCCACCCAGTCGATGATCCCGAGCAAGACCGGGGCTGCCGAACGGTGGGCCTGGTGCTGCCGGAACTGGCAGGCAAACTGACCGGCATGGCCGTTCGCGTGCCGGTGATCAACGTCTGCTGGTCGACCTGACCGTGACCCTG…	CTGTTGACGGTCCGCCGTAGCGGTAAGATCTGGGAGCAAACCTACGTTCATGGTGTTCCACAAGAACCGATGAAAATCGTTGGCGAGAGCGACACTACGGGCACACAGATTCACTTTAAGCCTTCTGCTGACACTTTCAAGAACATCCACTTCAGCTGGGATATTCTGGCCAAACGTATTCGTGAACTGTCGTTCCTGAACTCCGGTGTCGGCATCGTCCTCAAGGATGAGCGCAGCGGTAAGGAAGAACTGTTCAAGTACGAAGGCGGTCTGCGTGCGTTCGTTGAATACTTGAATACCAACAAGACGCCGGTCAACGAAGTGTTCCACTTCAACGTCCAGCGCGATGACGGCATTGGTGTCGAGATTGCCCTGCAGTGGAACGACAGCTTCAACGAG…	TACATCGACCCGGATGACGGCATTGCGCCGCCTGCCGAAGTGCCTCCGCCTGTCGACCCTAAAGCCGCCAAGGCTGAAGGCGATGACGAAGAAGAAGAAACGGCAGAGGCCACCGATGACGAGGAAGAGGTCGAAAGCGGCCCCGATCCGGTCATTGCCCAGCAGCGCTTTGGTGCCGTTTCCGATCAAATGGAAATCACCCGCAAGGCGTTGAAGAAGTTCGGTCGCGACGACAAGCACGCCATTGCCGAAATGGTGGCCCTCGCCGAACTGTTCATGCCGATCAAACTGGTTCCAAACAGTTTGAAGGTCTGGTAGAGCGTGTTCGCGGTGCCCTTGAGCGTCTTCGTGCTCAGGAACGCGCCATCATGCAGCTGTGTGTACGTGATGCACGTATGC…	no			>1_6	CACCGGCCGCTTCACATTTGACCCTGGCTTC-ATGTCCACGGCATC-TTGCGAGTCGAAGATCACCTACATCGATGGTGACAACGGAATCCTGCTTCACCGCGGCTACCCTATCGAACAACTGGCCGAGCAGTCCGATTACCTCGAAA-CCTGTTACCTGCTGCTCAACGGCGAATTGCCGACCGCCGAACAAAAAGCCCAGTTTGTGGCCGTGGTCAAGAACCACACGATGGTTCACGAGCAACTCAAGACATTTTTCAACGGCTTCCGCCGCGATGCCCACCCGATGGCCGTCATGTGCGGCGTAGTCGGCGCCCTTTCTGCGTTCTATCACGACTCGCTGGACATCAATAACCCGCAGCACCGCGAAATTTCGGCAGTGCGCCTGGTAGCCAAG-A…	GTGATTATCTCCGCCCCGGCCAGCGGTGCCGATGCCACCATCGTCTATGGTGTCAACCACGACACGCTGCGCCAGTCGCACCAGATCATCTCCAGCGCATCCTGCACCACCAACTGCCTGGCGCCGGTCGCGCAGGTGCTGCACCGCGAACTGGGGATCGAAAACGGCCTGATGACCACCATTCATGCCTACACCAACGACCAGAACCTGATCGACGTCTATCACACCGACCCGTACCGCGCCCGCTCGGCCACGCAGTCCATGATCCCGAGCAAGACCGGCGCTGCCGAAGCGGTAGGCCTGGTGCTGCCTGAACTGGCTGGCAAATTGACCGGCATGGCGGTGCGCGTTCCGGTGATCAACGTTTCGCTGGTCGACCTGACCGTGACCCTGAAACGC…	CTGTTCAAATATGAAGGTGGGCTGCGTGCTTTCGTGGAATACCTGAACACCAACAAGACGCCGGTCAAC---GAAGTGTTCCACTTCAATATCCAGCGCGATGACG---GTATCGGTGTTGAGATTGCCTTGCAGTGGAACGACAGCTTCAACGAGAACCTGTTGTGCTTCACCAACAACATTCCGCAGCGCGATGGTGGTACTCA--TGGTGGGTTTCCGTTCTGCACTGACACGTAACCTGA	TATATCGACCCGGACGACGGCATTGCGCCGCCTGCCG---AAGTGCCTCCGCCCGTCGACCCCAAAG------CCGCCAAGGC---AGAAGGT----GACGACGAAGAGGAAGAGTCGGCAGACGCCAGCGATGAAGAAGACGAGGTCGAGAGCGGCCCTGATCCGGTCATCGCCCAGCAGCGCTTCGGTGCGGTTTCCGATCAGATGGAAATCACCCGCAAGGCACTGAAGAAG---CTTGGCCGCGACGACAAGCACGCCATTGCCGAAATGGTTGCACTTGCCGAACTGTTCATGCCGATCAAACTGGTCCCAAAACAGTTTGAAGGCTTGGTAGAGCGTGTGCGTGGCGCCCTAGAGCGCCTTCGTGCCCAGGAACGCGCC	no		>PAO1	CACGGGCCACTTCACCTTCGATCCTGGCTTC-ATGTCGACCGCCTC-CTGCGAGTCGAAGATCACCTATATCGACGGCGACAAAGGCGTCCTCCTCCATCGCGGCTACCCCATCGAGCAACTGGCAGAGAAATCCGACTACCTGGAAA-CCTGCTACCTGCTGCTGAACGGCGAGCTGCCCACCGCCGCGCAGAAGGAACAGTTCGTCGGCACCATCAAGAACCACACCATGGTTCACGAGCAGTTGAAGACCTTCTTCAACGGCTTCCGCCGCGACGCCCACCCGATGGCCGTGATGTGCGGCGTGATCGGCGCCCTCTCGGCCTTCTACCACGACTCCCTGGACATCAATAACCCGAAGCATCGCGAAGTCTCCGCGCATCGCCTGATCGCCAAG-A…	GTGCTGATCTCGGCGCCCGGCAAGGATGTCGAAGCCACCGTGGTCTACGGCGTCAACCACGAGGTGCTGCGCGCCTCCCATCGGATCGTCTCGAACGCCTCCTGCACCACCAACTGCCTGGCACCGGTGGCCCAGGTGCTGCATCGCGAGCTGGGCATCGAGCACGGCCTGATGACCACCATCCATGCCTACACCAACGACCAGAACCTCTCCGACGTGTACCACCCGGACCTGTACCGCGCACGTTCGGCGACCCAGTCGATGATCCCCACCAAGACCGGCGCCGCCGAGGCGGTCGGCCTGGTCCTGCCGGAACTCGCCGGCAAGCTTACCGGGCTGGCGGTGCGGGTGCCGGTGATCAACGTGTCGCTGGTCGATCTCACCGTGCAGGTGGCCCGG…	CTGTTCAAGTACGAAGGCGGTCTGAAGGCCTTCGTCGAGTACCTGAACACCAACAAGACCGCGGTGAAC---GAGGTATTCCACTTCAACGTCCAGCGTGAAGAGGACGGCGTGGGTGTGGAAGTCGCCTTGCAGTGGAACGACAGCTTCAACGAGAACCTGCTCTGCTTCACCAACAACATCCCGCAGCGTGACGGCGGCACCCACCTGGCCGGTTTCCGTTCGGCGCTGACGCGTAACCTGA	TATATCGATCCCGATGACGGCA--GC-CTGCCCGCCG---AAGAGGTGGAGCCGGTCAACCTGAAGGACGATTCCGCCGACTC----GAAAGAGAAGGACGACGAGGAAGAAGAAAGCGACGACAGCAGCGACAGCGACGACGAAGGCGACGGCGGTCCGGATCCGGAAGAAGCCCGCCTGCGTTTCACCGCGGTCTCCGAGCAGCTCGACAAGGCCAAGAAGGCCCTGAAGAAG---CACGGTCGCGGCAGCAAGCAGGCCACCGCCGAACTCACCGGCCTGGCCGAGCTGTTCATGCCGATCAAGCTGGTGCCCAAGCAGTTCGACGCCCTGGTCGCCCGCGTGCGCTCCGCCCTGGAAGGCGTGCGCGCCCAGGAACGCGCC	no		PAO1	CACGGGCCACTTCACCTTCGATCCTGGCTTC-ATGTCGACCGCCTC-CTGCGAGTCGAAGATCACCTATATCGACGGCGACAAAGGCGTCCTCCTCCATCGCGGCTACCCCATCGAGCAACTGGCAGAGAAATCCGACTACCTGGAAA-CCTGCTACCTGCTGCTGAACGGCGAGCTGCCCACCGCCGCGCAGAAGGAACAGTTCGTCGGCACCATCAAGAACCACACCATGGTTCACGAGCAGTTGAAGACCTTCTTCAACGGCTTCCGCCGCGACGCCCACCCGATGGCCGTGATGTGCGGCGTGATCGGCGCCCTCTCGGCCTTCTACCACGACTCCCTGGACATCAATAACCCGAAGCATCGCGAAGTCTCCGCGCATCGCCTGATCGCCAAG-A…	no
>CC1582	PG07a	P. viridiflava		CACCGGCCGCTTCACATTCGACCCTGGCTTC-ATGTCGACCGCCTC-TTGCGAGTCGAAGATCACCTACATCGATGGTGACAACGGAATCCTGCTGCACCGCGGCTACCCTATCGAACAACTGGCCCAGCACTCCGACTACCTGGAGA-CCTGCTACCTGCTGCTCAACGGTGAATTGCCAACCGCCGAGCAGAAAGCCCAGTTCGTCGCCGTGGTCAAGAACCACACGATGGTCCACGAACAGCTCAAGACCTTTTTCAACGGCTTCCGTCGCGACGCCCACCCGATGGCCGTCATGTGCGGCGTGGTCGGCGCGCTTTCAGCGTTCTACCACGACTCGCTGGACATCAATAATCCGCAGCACCGCGAGATTTCCGCCGTACGCCTGGTCGCCAAG-A…	GCGCGCAAGGTCATCATCTCCGCTCCTGCCAGCGGCGCAGATGCGACCATCGTCTATGGCGTGAACCACGACACGCTGCGTCAGTCGCACCAGATCATCTCCAGCGCTTCCTGCACCACCAACTGCCTGGCGCCGGTTGCCCAGGTGCTGCACCGTGAACTGGGTATCGAAAGCGGCCTGATGACCACCATTCATGCCTACACCAATGACCAGAACCTGATCGACGTCTACCACACCGACCCGTACCGCGCTCGCTCGGCCACGCAGTCGATGATCCCGAGCAAGACCGGTGCTGCCGAAGCGGTCGGCCTGGTGCTGCCGGAACTGGCAGGCAAGCTTACGGGTATGGCGGTGCGGGTTCCGGTGATCAACGTGTCGCTGGTGGACCTGACCGTCACC…	CTGCTGACCGTGCGTCGCAGCGGCAAGATCTGGGAGCAGACTTACGTCCATGGTGTTCCACAGGAACCGATGAAGATCGTAGGCGAAAGCGATAGTACGGGTACCCAGATCCACTTCAAGCCTTCTGCAGATACGTTCAAGAATATCCACTTCAGCTGGGACATCCTGGCCAAGCGGATTCGTGAACTATCCTTCCTGAACTCCGGCGTCGGCATCATGCTGAAGGACGAGCGCAGCGGCAAAGAAGAGTTGTTCAAGTACGAAGGCGGTTTGCGTGCGTTCGTTGAATACCTGAACACCAATAAGACGCCGGTCAATGAAGTGTTCCACTTCAACGTCCAGCGTGATGACGGTGTGGGTGTCGAGATCGCGTTGCAGTGGAACGACAGCTTTAACGAA…	GGCACGGTTGACCATATTCTTTCCGAATACACACGTGTCACGAGCGAAGGCGGTCGCCTGTCCGACGTTCTCAGCGGTTACATCGATCCGGATGACGGCATTGCGCCGCCTGCCGAAGTGCCTCCGCCTGTCGATCCCAAAGCCGCCAAGGCCGAAGGTACCGATGATGATGAGGAAGAATCGGCAGACGCTTCCGATGAAGAAGACGAAGTCGAAAGCGGCCCGGATCCGGTCATCGCTGCACAGCGCTTCGGTGCTGTCTCCGATCAGATGGAAATCACCCGCAAGGCCTTGAAGAAGCTCGGCCGCGAAGATAAGCACGCCATTGCCGAAATGGTTGCCCTTGCCGAACTGTTCATGCCGATCAAGCTGGTTCCAAAGCAGTTTGAAGGTCTGGTA…	no			>PmaES4326	CACCGGCCGCTTCACATTTGACCCTGGCTTC-ATGTCCACGGCATC-TTGCGAGTCGAAGATCACCTACATCGATGGTGATAACGGAATCCTGCTTCATCGCGGCTACCCGATCGAACAACTGGCCGAGCAGTCCGATTACCTGGAAA-CCTGCTACCTGCTGCTCAATGGCGAACTGCCAACTGCCGAGCAGAAAGCCCAGTTCGTCGCCGTGGTCAAGAACCACACGATGGTCCACGAACAGCTCAAGACCTTTTTCAACGGTTTTCGCCGTGATGCCCACCCGATGGCCGTCATGTGTGGCGTCGTCGGCGCCCTGTCGGCGTTCTATCACGACTCGCTGGACATCAATAACCCGCAACACCGCGAAATCTCCGCCGTGCGCCTGGTTGCCAAG-A…	GTGATTATCTCTGCCCCGGCCAGCGGTGCCGATGCCACCATCGTCTATGGCGTCAACCACGACACGCTGCGCCAGTCACACCAGATCATCTCCAGCGCATCGTGCACCACCAACTGCCTGGCGCCGGTGGCTCAAGTGCTGCATCGCGAACTGGGTATTGAAACCGGGCTGATGACCACCATCCATGCCTACACCAACGACCAGAACCTGATCGA-GTTTACCACACCGACCCGTACCGTGCGCGTTCGGCCACCCAGTCGATGATCCCGAGCAAGACCGGGGCTGCCGAA-CGGTGGGCCTGGTGCTGCCGGAACTGGCAGGCAAACTGACCGGCATGGCCGTTCGCGTGCCGGTGATCAACGTCT-GCTGGTCGACCTGACCGTGACCCTGAAGCGT…	CTGTTCAAGTACGAAGGCGGTCTGCGTGCGTTCGTTGAATACTTGAATACCAACAAGACGCCGGTCAAC---GAAGTGTTCCACTTCAACGTCCAGCGCGATGACG---GCATTGGTGTCGAGATTGCCCTGCAGTGGAACGACAGCTTCAACGAGAACCTGTTGTGCTTCACCAACAACATTCCACAGCGCGACGGCGGTACTCACT-GGTGGGTTTCCGTTCGGCACTGACGCGTAACCTGA	TACATCGACCCGGATGACGGCATTGCGCCGCCTGCCG---AAGTGCCTCCGCCTGTCGACCCTAAAG------CCGCCAAGGC---TGAAGG----CGATGACGAAGAAGAAGAAACGGCAGAGGCCACCGATGACGAGGAAGAGGTCGAAAGCGGCCCCGATCCGGTCATTGCCCAGCAGCGCTTTGGTGCCGTTTCCGATCAAATGGAAATCACCCGCAAGGCGTTGAAGAAG---TTCGGTCGCGACGACAAGCACGCCATTGCCGAAATGGTGGCCCTCGCCGAACTGTTCATGCCGATCAAACTGGTTCCAAA-CAGTTTGAAGGTCTGGTAGAGCGTGTTCGCGGTGCCCTTGAGCGTCTTCGTGCTCAGGAACGCGCC	no
>FMU107	PG07b	P. viridiflava		CACCGGCCGCTTCACATTCGACCCGGGCTTC-ATGTCGACCGCCTC-TTGCGAGTCGAAGATCACCTACATCGATGGTGACAACGGAATCCTGCTGCACCGCGGCTACCCTATCGAACAACTGGCCCAGCACTCCGATTATCTGGAGA-CCTGCTACCTGCTGCTCAACGGCGAACTGCCAACCGCCGAGCAGAAAGCCCAGTTCGTCGCCGTGGTCAAGAACCACACGATGGTCCACGAACAGCTCAAGACCTTTTTCAACGGCTTCCGTCGCGACGCCCACCCGATGGCCGTCATGTGTGGCGTGGTCGGAGCCCTTTCAGCGTTCTACCACGACTCGCTGGACATCAATAATCCGCAGCATCGCGAGATTTCCGCCGTGCGCCTGGACGCCAAG-A…	GCGCGCAAGGTCATCATCTCCGCTCCTGCCAGCGGCGCAGATGCGACCATCGTCTATGGCGTGAACCACGACACGCTGCGTCAGTCGCACCAGATCATCTCCAGCGCTTCCTGCACCACCAACTGCCTGGCGCCGGTTGCCCAGGTGCTGCACCGTGAACTGGGTATCGAAAGCGGCCTGATGACCACCATTCATGCCTACACCAATGACCAGAACCTGATCGACGTCTACCACACCGACCCGTACCGCGCGCGCTCGGCCACACAGTCGATGATCCCCAGCAAGACCGGTGCTGCCGAAGCGGTAGGTCTGGTACTGCCGGAACTGGCAGGCAAGCTGACTGGCATGGCCGTGCGGGTTCCGGTGATCAACGTGTCGCTGGTGGACCTGACCGTTACC…	CTGCTGACCGTGCGTCGCAGCGGCAAGATCTGGGAACAGACCTATGTTCATGGTGTTCCACAGGAACCGATGAAGATTGTAGGTGAAAGCGATACCACGGGTACTCAGATCCACTTCAAACCGTCTGCCGACACGTTCAAGAACATCCACTTCAGCTGGGACATTCTGGCCAAGCGGATACGTGAACTGTCGTTCCTGAACTCCGGTGTCGGCATCATGCTGAAGGACGAGCGCAGCGGTAAGGAAGAGCTGTTCAAATACGAAGGCGGCCTGCGCGCATTTGTTGAATACCTGAACACCAACAAGACGCCGGTCAACGAAGTGTTCCACTTCAACGTCCAGCGTGACGATGGGGTGGGCGTCGAGATCGCGTTGCAGTGGAACGACAGCTTCAACGAG…	GGCACGGTTGACCATATTCTTTCCGAATACACACGTGTCACGAGCGAAGGCGGTCGCCTGTCCGACGTTCTCAGCGGTTACATCGATCCGGATGACGGCATCGCGCCGCCTGCCGAAGTGCCTCCGCCTGTCGACCCCAAAGCCGCCAAGGCCGAAGGCACCGATGACGATGAGGAAGAATCGGCAGACGCTTCCGATGAAGAAGACGAAGTCGAAAGCGGTCCGGATCCGGTCATCGCTGCACAGCGCTTCGGTGCTGTCTCCGATCAGATGGAAATCACCCGCAAGGCCCTGAAGAAGTTCGGTCGCGAAGACAAGCACGCCATTGCCGAAATGGTTGCCCTCGCCGAACTGTTCATGCCGATCAAGCTGGTGCCAAAACAGTTTGAAGGTCTGGTA…	no			>CC1582	CACCGGCCGCTTCACATTCGACCCTGGCTTC-ATGTCGACCGCCTC-TTGCGAGTCGAAGATCACCTACATCGATGGTGACAACGGAATCCTGCTGCACCGCGGCTACCCTATCGAACAACTGGCCCAGCACTCCGACTACCTGGAGA-CCTGCTACCTGCTGCTCAACGGTGAATTGCCAACCGCCGAGCAGAAAGCCCAGTTCGTCGCCGTGGTCAAGAACCACACGATGGTCCACGAACAGCTCAAGACCTTTTTCAACGGCTTCCGTCGCGACGCCCACCCGATGGCCGTCATGTGCGGCGTGGTCGGCGCGCTTTCAGCGTTCTACCACGACTCGCTGGACATCAATAATCCGCAGCACCGCGAGATTTCCGCCGTACGCCTGGTCGCCAAG-A…	GTCATCATCTCCGCTCCTGCCAGCGGCGCAGATGCGACCATCGTCTATGGCGTGAACCACGACACGCTGCGTCAGTCGCACCAGATCATCTCCAGCGCTTCCTGCACCACCAACTGCCTGGCGCCGGTTGCCCAGGTGCTGCACCGTGAACTGGGTATCGAAAGCGGCCTGATGACCACCATTCATGCCTACACCAATGACCAGAACCTGATCGACGTCTACCACACCGACCCGTACCGCGCTCGCTCGGCCACGCAGTCGATGATCCCGAGCAAGACCGGTGCTGCCGAAGCGGTCGGCCTGGTGCTGCCGGAACTGGCAGGCAAGCTTACGGGTATGGCGGTGCGGGTTCCGGTGATCAACGTGTCGCTGGTGGACCTGACCGTCACCCTGAAACGC…	TTGTTCAAGTACGAAGGCGGTTTGCGTGCGTTCGTTGAATACCTGAACACCAATAAGACGCCGGTCAAT---GAAGTGTTCCACTTCAACGTCCAGCGTGATGA---CGGTGTGGGTGTCGAGATCGCGTTGCAGTGGAACGACAGCTTTAACGAAAATCTGTTGTGCTTCACCAACAACATCCCGCAGCGCGACGGTGGTACTCAC-TCGTGGGCTTCCGCTCTGCGCTGACCCGTAACCTGA	TACATCGATCCGGATGACGGCATTGCGCCGCCTGCCG---AAGTGCCTCCGCCTGTCGATCCCAAAG------CCGCCAAGGC---CGAAGGTAC-CGATGATGATGAGGAAGAATCGGCAGACGCTTCCGATGAAGAAGACGAAGTCGAAAGCGGCCCGGATCCGGTCATCGCTGCACAGCGCTTCGGTGCTGTCTCCGATCAGATGGAAATCACCCGCAAGGCCTTGAAGAAG---CTCGGCCGCGAAGATAAGCACGCCATTGCCGAAATGGTTGCCCTTGCCGAACTGTTCATGCCGATCAAGCTGGTTCCAAAGCAGTTTGAAGGTCTGGTAGAGCGGGTACGTGGTGCTCTCGACCGCCTGCGTGCTCAGGAACGCGCC	no
>CMO0085	PG08	syringae		CACCGGCCGCTTCACATTCGACCCGGGCTTC-ATGTCGACCGCCTC-TTGCGAGTCGAAAATCACCTACATCGATGGTGACAACGGAATCCTGCTTCACCGCGGCTACCCTATCGAACAACTGGCCCAGCATTCCGACTACCTGGAAA-CCTGCTACCTGCTGCTCAACGGCGAATTGCCCACCGCCGAGCAGAAAGCCCAATTCGTTGCCGTGGTGAAAAACCACACGATGGTCCACGAACAGCTCAAGACCTTTTTCAACGGCTTTCGCCGTGACGCCCACCCGATGGCCGTCATGTGCGGCGTAGTCGGCGCATTGTCGGCGTTCTACCACGACTCGCTGGACATCAATAACCCGCAGCACCGCGAAATTTCCGCCGTACGTCTGGTCGCCAAG-A…	GCACGCAAGGTCATCATCTCCGCTCCTGCCAGCGGCGCAGATGCGACCATCGTCTATGGCGTGAACCACGACACCCTGCGTCAATCGCACCAGATCATCTCCAGCGCTTCCTGCACCACCAACTGTCTGGCGCCGGTTGCCCAGGTGCTGCACCGTGAACTGGGTATCGAAAGCGGCCTGATGACCACCATTCACGCCTACACCAACGACCAGAACCTGATCGACGTCTACCACACCGACCCGTACCGTGCTCGTTCGGCCACGCAGTCGATGATCCCGAGCAAGACCGGTGCCGCCGAAGCGGTCGGTCTGGTATTGCCGGAACTGGCTGGCAAGCTGACTGGCATGGCGGTACGGGTTCCAGTGATCAACGTTCGCTGGTGGACCTGACCGTCACCC…	CTGCTGACAGTGCGTCGTAGCGGCAAGATCTGGGAGCAGACCTACGTCCACGGTGTCCCGCAGGAACCGATGAAGATCGTAGGTGAAAGCGACACCACGGGTACTCAGATCCACTTCAAGCCTTCGGCCGACACGTTCAAGAACATCCACTTCAGCTGGGACATTTTGGCCAAGCGGATTCGTGAACTGTCTTTCTTGAACTCCGGCGTCGGCATCATGCTGAAGGACGAGCGCAGCGGCAAAGAAGAGCTGTTCAAGTACGAGGGCGGTTTGCGTGCGTTCGTTGAGTACCTGAACACCAACAAGACTCCGGTCAACGAAGTCTTCCACTTCAACGTCCAGCGTGACGATGGTGTGGGTGTCGAGATCGCGTTGCAGTGGAACGACAGCTTCAACGAG…	GGCACGGTTGACCATATTCTTTCCGAATACACACGTGTCACGAGCGAAGGCGGTCGCCTGTCCGACGTTCTCAGCGGTTACATCGACCCGGATGACGGCATCGCGCCGCCTGCCGAAGTCCCGCCGCCCATCGACCCCAAAGCCGTCAAGGCCGAAGGCACCGATGACGACGAGGAAGAATCGGCTGATTCATCCGATGATGAAGAAGAAATCGAAAGCGGTCCGGATCCTGTCATCGCTGCACAACGCTTCGGCGCTGTCTCCGATCAGATGGAAATCACCCGCAAAGCGCTGAAGAAGCTTGGCCGCGAAGACAAGCACGCCATTGCCGAAATGGTCGCCCTTGCCGAACTGTTCATGCCCATCAAGCTGGTTCCAAAGCAGTTTGAAGGTCTGGTA…	no			>FMU107	CACCGGCCGCTTCACATTCGACCCGGGCTTC-ATGTCGACCGCCTC-TTGCGAGTCGAAGATCACCTACATCGATGGTGACAACGGAATCCTGCTGCACCGCGGCTACCCTATCGAACAACTGGCCCAGCACTCCGATTATCTGGAGA-CCTGCTACCTGCTGCTCAACGGCGAACTGCCAACCGCCGAGCAGAAAGCCCAGTTCGTCGCCGTGGTCAAGAACCACACGATGGTCCACGAACAGCTCAAGACCTTTTTCAACGGCTTCCGTCGCGACGCCCACCCGATGGCCGTCATGTGTGGCGTGGTCGGAGCCCTTTCAGCGTTCTACCACGACTCGCTGGACATCAATAATCCGCAGCATCGCGAGATTTCCGCCGTGCGCCTGGACGCCAAG-A…	GTCATCATCTCCGCTCCTGCCAGCGGCGCAGATGCGACCATCGTCTATGGCGTGAACCACGACACGCTGCGTCAGTCGCACCAGATCATCTCCAGCGCTTCCTGCACCACCAACTGCCTGGCGCCGGTTGCCCAGGTGCTGCACCGTGAACTGGGTATCGAAAGCGGCCTGATGACCACCATTCATGCCTACACCAATGACCAGAACCTGATCGACGTCTACCACACCGACCCGTACCGCGCGCGCTCGGCCACACAGTCGATGATCCCCAGCAAGACCGGTGCTGCCGAAGCGGTAGGTCTGGTACTGCCGGAACTGGCAGGCAAGCTGACTGGCATGGCCGTGCGGGTTCCGGTGATCAACGTGTCGCTGGTGGACCTGACCGTTACCCTGAAACGC…	CTGTTCAAATACGAAGGCGGCCTGCGCGCATTTGTTGAATACCTGAACACCAACAAGACGCCGGTCAAC---GAAGTGTTCCACTTCAACGTCCAGCGTGACGA---TGGGGTGGGCGTCGAGATCGCGTTGCAGTGGAACGACAGCTTCAACGAGAACCTGTTGTGCTTCACAAACAACATTCCGCAGCGCGACGGCGGTACTCAC-TGGTCGGCTTCCGCTCCGCACTGACCCGTAACCTGA	TACATCGATCCGGATGACGGCATCGCGCCGCCTGCCG---AAGTGCCTCCGCCTGTCGACCCCAAAG------CCGCCAAGGC---CGAAGGCAC-CGATGACGATGAGGAAGAATCGGCAGACGCTTCCGATGAAGAAGACGAAGTCGAAAGCGGTCCGGATCCGGTCATCGCTGCACAGCGCTTCGGTGCTGTCTCCGATCAGATGGAAATCACCCGCAAGGCCCTGAAGAAG---TTCGGTCGCGAAGACAAGCACGCCATTGCCGAAATGGTTGCCCTCGCCGAACTGTTCATGCCGATCAAGCTGGTGCCAAAACAGTTTGAAGGTCTGGTAGAGCGTGTACGCGGTGCGCTTGACCGCCTGCGTGCCCAGGAACGCGCC	no
>CC1524	PG09	syringae		CACCGGCCGCTTCACATTCGACCCTGGTTTC-ATGTCGACCGCCTC-TTGCGAGTCGAAAATCACCTACATTGATGGTGACAACGGAATTCTGCTGCACCGCGGCTACCCTATCGAGCAACTGGCGCAGCATTCCGATTATCTGGAAA-CCTGCTACCTGCTGCTCAACGGCGAACTGCCGACCGCCGAGCAGAAAGCCCAGTTCGTCGCTGTGGTCAAGAACCACACGATGGTCCACGAACAGCTCAAGACCTTTTTCAACGGCTTCCGTCGCGACGCCCACCCGATGGCGGTCATGTGCGGCGTTGTAGGTGCCCTTTCAGCGTTCTACCACGACTCGCTGGACATCAATAACCCTCAGCACCGCGAAATTTCGGCAGTCCGCCTGGTCGCCAAG-A…	GCACGCAAAGTCATCATCTCCGCTCCGGCCAGTGGCGCAGATGCGACCATCGTCTACGGTGTGAACCACGACACGCTGCGTCAGTCGCACCAGATCATCTCCAGCGCTTCTTGCACCACCAACTGCCTGGCGCCGGTTGCCCAGGTGCTGCATCGTGAACTGGGTATCGAAAGTGGCCTGATGACCACCATTCACGCCTACACCAACGACCAGAATCTGATCGACGTCTACCACACCGACCCGTACCGCGCACGTTCGGCCACCCAGTCGATGATCCCGAGCAAGACCGGTGCTGCCGAAGCGGTCGGCCTGGTGCTGCCTGAACTGGCTGGCAAGCTGACCGGCATGGCCGTACGGGTTCCCGTGATCAACGTGTCGCTGGTGGACCTGACCGTCACC…	CTGCTGACCGTGCGTCGCAGCGGCAAGATCTGGGAGCAGACCTACGTTCATGGTGTTCCACAGGAACCGATGAAGATTGTAGGCGAGAGCGATACGACCGGTACCCAGATCCACTTCAAGCCTTCTGCCGACACGTTCAAGAACATCCACTTCAGCTGGGACATTCTGGCCAAGCGGATTCGTGAACTGTCCTTCCTGAACTCCGGCGTCGGCATCATGCTGAAAGACGAGCGTAGCGGTAAGGAAGAACTGTTCAAGTACGAAGGCGGTTTGCGTGCATTCGTTGAATACCTGAACACCAACAAAACGCCGGTCAACGAAGTGTTCCACTTCAACGTCCAGCGTGACGATGGTGTGGGTGTCGAGATTGCCCTGCAGTGGAACGACAGCTTCAACGAA…	GGCACGGTTGACCATATTCTTTCCGAATACACACGTGTCACGAGTGAAGGCGGCCGCCTGTCCGACGTTCTCAGCGGCTATATCGACCCGGATGACGGCATTGCGCCGCCAGCCGAAGTCCCTCCTCCCATCGACCCTAAAGCCGTCAAGGCCGAAGGCTCTGACGATGACGAAGAGGAAACTGCTGACGCTACCGACGACGAAGAAGAAGTCGAAAGCGGTCCTGATCCGATTATCGCTGCACAGCGCTTCGGTGCCGTGTCCGATCAGATGGAGATCACCCGCAAGGCGCTCAAGAAGTCCGGTCGCGAAGACAAGCACGCCATTGCCGAGCTGGTCGCCCTTGCCGAACTGTTCATGCCCATCAAGCTGGTTCCAAAGCAGTTTGAAGGTCTTGTA…	no			>CMO0085	CACCGGCCGCTTCACATTCGACCCGGGCTTC-ATGTCGACCGCCTC-TTGCGAGTCGAAAATCACCTACATCGATGGTGACAACGGAATCCTGCTTCACCGCGGCTACCCTATCGAACAACTGGCCCAGCATTCCGACTACCTGGAAA-CCTGCTACCTGCTGCTCAACGGCGAATTGCCCACCGCCGAGCAGAAAGCCCAATTCGTTGCCGTGGTGAAAAACCACACGATGGTCCACGAACAGCTCAAGACCTTTTTCAACGGCTTTCGCCGTGACGCCCACCCGATGGCCGTCATGTGCGGCGTAGTCGGCGCATTGTCGGCGTTCTACCACGACTCGCTGGACATCAATAACCCGCAGCACCGCGAAATTTCCGCCGTACGTCTGGTCGCCAAG-A…	GTCATCATCTCCGCTCCTGCCAGCGGCGCAGATGCGACCATCGTCTATGGCGTGAACCACGACACCCTGCGTCAATCGCACCAGATCATCTCCAGCGCTTCCTGCACCACCAACTGTCTGGCGCCGGTTGCCCAGGTGCTGCACCGTGAACTGGGTATCGAAAGCGGCCTGATGACCACCATTCACGCCTACACCAACGACCAGAACCTGATCGACGTCTACCACACCGACCCGTACCGTGCTCGTTCGGCCACGCAGTCGATGATCCCGAGCAAGACCGGTGCCGCCGAAGCGGTCGGTCTGGTATTGCCGGAACTGGCTGGCAAGCTGACTGGCATGGCGGTACGGGTTCCAGTGATCAACGT-TCGCTGGTGGACCTGACCGTCACCCTGAAGCGC…	CTGTTCAAGTACGAGGGCGGTTTGCGTGCGTTCGTTGAGTACCTGAACACCAACAAGACTCCGGTCAAC---GAAGTCTTCCACTTCAACGTCCAGCGTGACGA---TGGTGTGGGTGTCGAGATCGCGTTGCAGTGGAACGACAGCTTCAACGAGAACCTGTTGTGCTTCACCAACAACATCCCGCAGCGTGATGGCGGTACTCAC-TCGTGGGTTTCCGCTCTGCGCTGACACGTAACCTGA	TACATCGACCCGGATGACGGCATCGCGCCGCCTGCCG---AAGTCCCGCCGCCCATCGACCCCAAAG------CCGTCAAGGC---CGAAGGCAC-CGATGACGACGAGGAAGAATCGGCTGATTCATCCGATGATGAAGAAGAAATCGAAAGCGGTCCGGATCCTGTCATCGCTGCACAACGCTTCGGCGCTGTCTCCGATCAGATGGAAATCACCCGCAAAGCGCTGAAGAAG---CTTGGCCGCGAAGACAAGCACGCCATTGCCGAAATGGTCGCCCTTGCCGAACTGTTCATGCCCATCAAGCTGGTTCCAAAGCAGTTTGAAGGTCTGGTAGAGCGTGTTCGCGGTGCCCTTGATCGCCTGCGTGCCCAAGAACGCGCC	no
>CC1583	PG10a	syringae		CACCGGCCGCTTCACATTTGACCCTGGCTTC-ATGTCCACGGCATC-TTGCGAGTCGAAGATCACCTACATCGATGGTGATAACGGAATCCTGCTTCACCGCGGCTACCCGATCGAGCAACTGGCCGAGCAGTCCGACTATCTGGAAA-CCTGCTACCTGCTGCTCAATGGCGAACTGCCAACTGCCGAGCAGAAAGCCCAGTTCGTTGCCGTGGTCAAGAACCACACGATGGTTCACGAACAGCTCAAGACCTTTTTCAACGGCTTCCGCCGTGATGCCCACCCGATGGCCGTCATGTGCGGCGTGGTCGGGGCCCTGTCGGCGTTCTATCACGACTCGCTGGACATCAATAACCCGCAGCACCGCGAGATTTCTGCCGTGCGCCTGGTCGCCAAG-A…	CGCAAGGTGATTATCTCCGCCCCGGCCAGCGGTGCCGATGCCACCATCGTCTATGGTGTCAACCACGACACATTGCGTCAGTCGCACCAGATTATCTCCAGCGCCTCCTGCACCACCAACTGCCTGGCACCGGTTGCTCAGGTGCTGCATCGTGAACTGGGCATCGAAACCGGCCTGATGACCACCATTCATGCCTACACCAACGACCAGAACCTGATCGACGTCTACCACACCGACCCGTACCGCGCCCGTTCGGCCACGCAGTCGATGATTCCGAGCAAGACCGGCGCTGCCGAAGCCGTCGGCCTGGTACTGCCGGAACTGGCAGGCAAACTGACCGGCATGGCCGTGCGCGTGCCTGTCATCAATGTGTCGCTGGTCGACCTGACCGTGACCCTG…	CTGTTGACGGTTCGCCGTAGCGGCAAGATCTGGGAGCAGACCTACGTTCATGGTGTTCCACAGGAACCGATGAAAATCGTAGGTGATAGCGACAGCACAGGCACCCAGATTCACTTCAAGCCGTCTGCTGATACTTTCAAGAACATCCACTTCAGCTGGGATATTCTTGCCAAGCGTATTCGTGAACTGTCCTTCCTGAACTCTGGCGTTGGTATCGTCCTCAAGGACGAGCGCAGCGGCAAGGAAGAACTGTTCAAGTACGAAGGCGGTTTGCGTGCCTTCGTTGAATACCTGAATACCAACAAGACGCCGGTGAATGAAGTGTTCCACTTCAACATCCAGCGCGAAGACGGTATTGGTGTAGAGATTGCTCTGCAGTGGAACGACAGCTTCAACGAG…	GGCACGGTTGACCATATCCTCTCCGAATACACACGTGTCACGAGCGAAGGCGGTCGTCTTTCCGACGTTCTGAGCGGTTACATCGACCCGGACGACGGCATTGCGCCGCCTGCCGAAGTGCCTCCGCCTGTCGACCCTAAAGCCGCCAAGGCCGAAGGCGATGACGAGGAAGAAGAAACGGCCGATGCCACCGATGACGAGGAAGAGGTCGAAAGCGGCCCTGATCCGGTCATTGCCCAGCAGCGCTTTGGTGCCGTTTCCGATCAAATGGAAATCACCCGCAAGGCGTTGAAGAAATTCGGTCGCAGCGACAAGCACGCTATTGCTGAACTGGTTGCGCTCGCCGAACTGTTCATGCCAATCAAACTGGTTCCAAAGCAGTTTGAAGGTCTGGTAGAG…	no			>CC1524	CACCGGCCGCTTCACATTCGACCCTGGTTTC-ATGTCGACCGCCTC-TTGCGAGTCGAAAATCACCTACATTGATGGTGACAACGGAATTCTGCTGCACCGCGGCTACCCTATCGAGCAACTGGCGCAGCATTCCGATTATCTGGAAA-CCTGCTACCTGCTGCTCAACGGCGAACTGCCGACCGCCGAGCAGAAAGCCCAGTTCGTCGCTGTGGTCAAGAACCACACGATGGTCCACGAACAGCTCAAGACCTTTTTCAACGGCTTCCGTCGCGACGCCCACCCGATGGCGGTCATGTGCGGCGTTGTAGGTGCCCTTTCAGCGTTCTACCACGACTCGCTGGACATCAATAACCCTCAGCACCGCGAAATTTCGGCAGTCCGCCTGGTCGCCAAG-A…	GTCATCATCTCCGCTCCGGCCAGTGGCGCAGATGCGACCATCGTCTACGGTGTGAACCACGACACGCTGCGTCAGTCGCACCAGATCATCTCCAGCGCTTCTTGCACCACCAACTGCCTGGCGCCGGTTGCCCAGGTGCTGCATCGTGAACTGGGTATCGAAAGTGGCCTGATGACCACCATTCACGCCTACACCAACGACCAGAATCTGATCGACGTCTACCACACCGACCCGTACCGCGCACGTTCGGCCACCCAGTCGATGATCCCGAGCAAGACCGGTGCTGCCGAAGCGGTCGGCCTGGTGCTGCCTGAACTGGCTGGCAAGCTGACCGGCATGGCCGTACGGGTTCCCGTGATCAACGTGTCGCTGGTGGACCTGACCGTCACCCTGAAACGC…	CTGTTCAAGTACGAAGGCGGTTTGCGTGCATTCGTTGAATACCTGAACACCAACAAAACGCCGGTCAAC---GAAGTGTTCCACTTCAACGTCCAGCGTGACGA---TGGTGTGGGTGTCGAGATTGCCCTGCAGTGGAACGACAGCTTCAACGAAAATCTGTTGTGCTTCACCAACAACATCCCGCAGCGCGACGGTGGTACTCACCTGGTTGGTTTCCGCTCTGCGCTGACGCGTAACCTGA	TATATCGACCCGGATGACGGCATTGCGCCGCCAGCCG---AAGTCCCTCCTCCCATCGACCCTAAAG------CCGTCAAGGC---CGAAGGCTC-TGACGATGACGAAGAGGAAACTGCTGACGCTACCGACGACGAAGAAGAAGTCGAAAGCGGTCCTGATCCGATTATCGCTGCACAGCGCTTCGGTGCCGTGTCCGATCAGATGGAGATCACCCGCAAGGCGCTCAAGAAG---TCCGGTCGCGAAGACAAGCACGCCATTGCCGAGCTGGTCGCCCTTGCCGAACTGTTCATGCCCATCAAGCTGGTTCCAAAGCAGTTTGAAGGTCTTGTAGAGCGTGTACGCGGTGCCCTTGATCGTCTGCGTGCCCAGGAACGCGCC	no
>CC1586	PG10c	syringae		CACCGGCCGCTTCACATTTGACCCTGGCTTC-ATGTCCACGGCATC-TTGCGAGTCGAAGATCACCTACATCGATGGTGATAACGGAATCCTGCTTCACCGCGGCTACCCGATCGAACAACTGGCCGAGCAGTCCGATTATCTGGAAA-CCTGCTACCTGCTGCTCAATGGCGAATTGCCGACCGCGGAGCAAAAAGCCCAGTTCGTTGCCGTGGTCAAAAACCACACAATGGTTCACGAACAGCTCAAGACCTTTTTCAACGGCTTCCGCCGTGATGCCCACCCGATGGCCGTCATGTGCGGCGTAGTCGGCGCCCTGTCGGCGTTCTATCACGACTCGCTGGACATCAACAACCCGCAGCACCGCGAGATTTCTGCCGTGCGCCTGGTCGCCAAG-A…	GCCCGCAAGGTGATTATCTCCGCCCCGGCCAGCGGTGCCGATGCCACCATCGTCTATGGTGTCAATCACGACACGCTGCGTCAGTCGCATCAGATCATTTCCAGCGCCTCCTGCACCACCAACTGCCTGGCGCCGGTTGCCCAGGTGCTGCACCGTGAACTGGGCATCGAGACCGGTCTGATGACCACCATTCATGCCTACACCAACGACCAGAATCTGATCGACGTCTACCACACCGACCCGTACCGCGCCCGTTCGGCTACCCAGTCGATGATTCCGAGCAAGACCGGCGCTGCCGAAGCCGTTGGCCTGGTACTCCCGGAACTGGCAGGCAAGCTGACCGGCATGGCCGTGCGCGTGCCGGTGATCAATGTGTCGCTGGTCGACCTGACCGTAACC…	CTGTTGACGGTTCGCCGTAGCGGCAAGATCTGGGAGCAAACCTACATTCATGGTGTTCCACAGGAACCGATGAAAATCGTGGGTGAGAGCGACAGCACTGGCACTCAGATTCACTTCAAGCCGTCTGCTGATACTTTCAAGAACATTCACTTCAGCTGGGACATTCTCGCCAAGCGTATTCGTGAACTGTCCTTCCTGAACTCTGGCGTTGGTATCGTCCTCAAGGACGAGCGCAGCGGCAAGGAAGAGCTGTTCAAGTACGAAGGCGGTCTGCGTGCCTTCGTTGAATACCTGAATACCAACAAGACGCCGGTCAACGAAGTGTTCCACTTCAACGTCCAGCGCGAAGACGGTATCGGTGTAGAGATTGCCCTCAGTGGAACGACAGCTTCAACGAGA…	GGCACGGTTGACCATATCCTCTCCGAATACACACGTGTCACGAGCGAAGGCGGTCGTCTTTCCGACGTTCTGAGCGGTTACATCGACCCGGACGACGGCATTGCGCCGCCTGCCGAAGTTCCTCCTCCTGTCGACCCTAAAGCTGCCAAGGCTGAAGGCCTCGATGACGAGGAAGAAGAAACGGCCGATGCCACCGATGACGAGGAAGAGGTCGAAAGCGGCCCTGATCCGGTCATTGCCCAGCAGCGCTTTGGTGCCGTTTCCGATCAAATGGAAATCACCCGCAAGGCGTTGAAGAAATTCGGTCGCAGCGACAAGCACGCTATTGCTGAACTGGTTGCTCTCGCCGAGCTGTTCATGCCGATCAAACTGGTTCCAAAGCAGTTTGAAGGTCTGGTA…	no			>CC1583	CACCGGCCGCTTCACATTTGACCCTGGCTTC-ATGTCCACGGCATC-TTGCGAGTCGAAGATCACCTACATCGATGGTGATAACGGAATCCTGCTTCACCGCGGCTACCCGATCGAGCAACTGGCCGAGCAGTCCGACTATCTGGAAA-CCTGCTACCTGCTGCTCAATGGCGAACTGCCAACTGCCGAGCAGAAAGCCCAGTTCGTTGCCGTGGTCAAGAACCACACGATGGTTCACGAACAGCTCAAGACCTTTTTCAACGGCTTCCGCCGTGATGCCCACCCGATGGCCGTCATGTGCGGCGTGGTCGGGGCCCTGTCGGCGTTCTATCACGACTCGCTGGACATCAATAACCCGCAGCACCGCGAGATTTCTGCCGTGCGCCTGGTCGCCAAG-A…	GTGATTATCTCCGCCCCGGCCAGCGGTGCCGATGCCACCATCGTCTATGGTGTCAACCACGACACATTGCGTCAGTCGCACCAGATTATCTCCAGCGCCTCCTGCACCACCAACTGCCTGGCACCGGTTGCTCAGGTGCTGCATCGTGAACTGGGCATCGAAACCGGCCTGATGACCACCATTCATGCCTACACCAACGACCAGAACCTGATCGACGTCTACCACACCGACCCGTACCGCGCCCGTTCGGCCACGCAGTCGATGATTCCGAGCAAGACCGGCGCTGCCGAAGCCGTCGGCCTGGTACTGCCGGAACTGGCAGGCAAACTGACCGGCATGGCCGTGCGCGTGCCTGTCATCAATGTGTCGCTGGTCGACCTGACCGTGACCCTGAAGCGG…	CTGTTCAAGTACGAAGGCGGTTTGCGTGCCTTCGTTGAATACCTGAATACCAACAAGACGCCGGTGAAT---GAAGTGTTCCACTTCAACATCCAGCGCGAAGACG---GTATTGGTGTAGAGATTGCTCTGCAGTGGAACGACAGCTTCAACGAGAACCTGTTGTGTTTCACCAACAACATTCCTCAGCGCGACGGCGGTACTCACTTGGTGGGCTTCCGCTCCGCTCTGACGCGTAACCTGA	TACATCGACCCGGACGACGGCATTGCGCCGCCTGCCG---AAGTGCCTCCGCCTGTCGACCCTAAAG------CCGCCAAGGC---CGAAGGC----GATGACGAGGAAGAAGAAACGGCCGATGCCACCGATGACGAGGAAGAGGTCGAAAGCGGCCCTGATCCGGTCATTGCCCAGCAGCGCTTTGGTGCCGTTTCCGATCAAATGGAAATCACCCGCAAGGCGTTGAAGAAA---TTCGGTCGCAGCGACAAGCACGCTATTGCTGAACTGGTTGCGCTCGCCGAACTGTTCATGCCAATCAAACTGGTTCCAAAGCAGTTTGAAGGTCTGGTAGAGCGTGTGCGCGGTGCCCTTGAGCGTCTTCGTGCTCAGGAACGCGCC	no
>83.1	PG11	P. cichorii		CACCGGCCGCTTCACATTCGACCCTGGCTTC-ATGTCGACCGCCTC-TTGCGAGTCGAAGATCACCTACATTGATGGTGACAATGGCATTCTGCTGCACCGCGGTTATCCGATCGAGCAACTGGCCGAACAGTCCGATTATCTGGAAA-CCTGCTACCTTCTGCTCAACGGCGAATTGCCGACCAGCGAACAGAAAGCCCAGTTCGTTGCCGTGGTCAAGAACCACACCATGGTTCACGAACAGCTGAAGAGCTTCTTCAACGGCTTCCGCCGCGACGCCCACCCGATGGCTGTCATGTGCGGCGTGGTTGGTGCCCTGTCCGCGTTCTACCACGACTCGCTGGACATCAATAACCCGCAACACCGCGAAATTTCTGCAGTGCGCCTGGTCGCCAAG-A…	GCCAGGAAAGTGATTATCTCGGCTCCCGCCAAAGGCGCGGACGCCACCATCGTATACGGCGTCAACCACGACACCCTGCGCCAGTCGCACCAGATCATCTCCAGCGCCTCCTGCACCACCAACTGCCTGGCACCGGTCGCTCAGGTACTGCATCGCGAGCTGGGCATCGAAAGCGGCCTGATGACCACCATTCACGCCTACACCAATGACCAGAACCTGATCGACGTGTACCACACCGATCCGTACCGCGCCCGTTCGGCCACTCACTCGATGATCCCGAGCAAGACCGGCGCAGCCGAAGCCGTGGGCCTGGTCTTGCCGGAACTGGCGGGTAAACTGACCGGCATGGCGGTGCGCGTACCGGTGATCAACGTTTCGCTGGTGGACCTGACCGTCAAT…	CAACTGACTGTACGTCGCAGCGGCAAAATCTGGGAGCAAACATACGTTCATGGTGTTCCACAGGAGCCCATGAAAATTGTTGGTGAGAGCGATACCACAGGTACGCAGATCCACTTCAAACCTTCTGCAGAAACCTTCAAGAATATCCACTTCAGCTGGGACATCCTGGCCAAGCGTATTCGTGAACTGTCATTCCTGAACTCTGGCGTTGGTATCTTCCTGAAGGACGAACGCAGCGGTAAGGAAGAGCTGTTCAAGTACGAAGGTGGTCTGCGCGCTTTTGTTGAGTACCTGAACACCAACAAGACGGCAGTCAACCAGGTCTTCCACTTCAACGTCCAGCGCGACGATGGTGTGGGTGTCGAGATCGCCCTGCAGTGGAACGACAGCTTCAACGAG…	GGCACGGTTGACCATATTCTTTCCGAATACACACGTGTCACCAGTGAAGGCGGTCGCCTCTCCGATGTTCTGAGCGGCTATATCGACCCGGACGACGGCATTGCGCCGCCTGCCGAAGTACCTCCGCCTGTCGATCCCAAAGCCGTCAAGGCCGAAGGCACCGATGACGACGAGGAAGAATCGGCAGACGCCAGCGACGACGAAGACGAAGCGAAAGCGGTCCCGATCCGGTCATCGCCCAGCAGCGCTTCGGTGCGGTTTCCGATCAAATGGAAATCACCCGCAAGGCGCTGAAGAAATTCGGTCGCGACGACAAGCACGCCATTGCCGAAATGGTTGCACTTGCCGAACTGTTCATGCCGATCAAACTGGTTCAAAGCAGTTTGAAGGTCTGGTAGA…	no			>CC1586	CACCGGCCGCTTCACATTTGACCCTGGCTTC-ATGTCCACGGCATC-TTGCGAGTCGAAGATCACCTACATCGATGGTGATAACGGAATCCTGCTTCACCGCGGCTACCCGATCGAACAACTGGCCGAGCAGTCCGATTATCTGGAAA-CCTGCTACCTGCTGCTCAATGGCGAATTGCCGACCGCGGAGCAAAAAGCCCAGTTCGTTGCCGTGGTCAAAAACCACACAATGGTTCACGAACAGCTCAAGACCTTTTTCAACGGCTTCCGCCGTGATGCCCACCCGATGGCCGTCATGTGCGGCGTAGTCGGCGCCCTGTCGGCGTTCTATCACGACTCGCTGGACATCAACAACCCGCAGCACCGCGAGATTTCTGCCGTGCGCCTGGTCGCCAAG-A…	GTGATTATCTCCGCCCCGGCCAGCGGTGCCGATGCCACCATCGTCTATGGTGTCAATCACGACACGCTGCGTCAGTCGCATCAGATCATTTCCAGCGCCTCCTGCACCACCAACTGCCTGGCGCCGGTTGCCCAGGTGCTGCACCGTGAACTGGGCATCGAGACCGGTCTGATGACCACCATTCATGCCTACACCAACGACCAGAATCTGATCGACGTCTACCACACCGACCCGTACCGCGCCCGTTCGGCTACCCAGTCGATGATTCCGAGCAAGACCGGCGCTGCCGAAGCCGTTGGCCTGGTACTCCCGGAACTGGCAGGCAAGCTGACCGGCATGGCCGTGCGCGTGCCGGTGATCAATGTGTCGCTGGTCGACCTGACCGTAACCCTGAAGCGT…	CTGTTCAAGTACGAAGGCGGTCTGCGTGCCTTCGTTGAATACCTGAATACCAACAAGACGCCGGTCAAC---GAAGTGTTCCACTTCAACGTCCAGCGCGAAGACG---GTATCGGTGTAGAGATTGCCCT-CAGTGGAACGACAGCTTCAACGAGAACCTGTTGTGCTTCACCAACAACATTCCTCAGCGCGACGGCGGTACTCACT-GGTGGGCTTCCGCTCCGCTCTGACGCGTAACCTGA	TACATCGACCCGGACGACGGCATTGCGCCGCCTGCCG---AAGTTCCTCCTCCTGTCGACCCTAAAG------CTGCCAAGGC---TGAAGGCCT-CGATGACGAGGAAGAAGAAACGGCCGATGCCACCGATGACGAGGAAGAGGTCGAAAGCGGCCCTGATCCGGTCATTGCCCAGCAGCGCTTTGGTGCCGTTTCCGATCAAATGGAAATCACCCGCAAGGCGTTGAAGAAA---TTCGGTCGCAGCGACAAGCACGCTATTGCTGAACTGGTTGCTCTCGCCGAGCTGTTCATGCCGATCAAACTGGTTCCAAAGCAGTTTGAAGGTCTGGTAGAGCGTGTGCGCGGCGCCCTCGAGCGTCTTCGTGCTCAGGAACGCGCC	no
>UB246	PG13	syringae		CACCGGCCGCTTCACATTCGACCCAGGCTTC-ATGTCGACCGCCTC-TTGCGAGTCGAAGATCACCTACATTGATGGTGACAACGGGATCCTGCTGCACCGCGGCTATCCGATCGAACAACTGGCCGAGCAATCGGACTACCTGGAAA-CGTGCTATCTGCTACTGAACGGCGAGCTGCCAACCGCCGAGCAGAAAGCCCAGTTCGTTGTTGTCGTGAAAAACCACACCATGGTTCACGAACAGCTCAAGACCTTTTTCAACGGCTTCCGCCGCGACGCTCACCCGATGGCGGTGATGTGTGGTGTGGTAGGTGCCCTCTCGGCGTTCTATCACGACTCTCTGGACATCAATAATCCACAGCACCGTGAAATCTCGGCCATCCGTCTGGTCGCCAAG-A…	GTGATTATCTCGGCCCCGGCTCAAGGTGCCGACGCGACCATCGTCTATGGCGTTAACCACGACACACTGCGTAAATCGCATCAAATCATTTCCAGCGCATCCTGCACGACCAACTGTCTGGCTCCGGTCGCGCAAGTGCTGCACCGTGAACTGGGCATCGAAAGCGGCCTGATGACCACTATCCACGCTTACACCAACGATCAGAATCTGATCGATGTCTATCACACCGATCCGTACCGCGCGCGTTCGGCCACTCAGTCGATGATCCCGAGCAAGACCGGTGCTGCCGAAGCCGTGGGTCTGGTACTGCCGGAACTGGCGGGCAAACTGACGGGCATGGCCGTTCGCGTTCCGGTGATCAATGTGTCGCTGGTAGACCTGACCGTGCAACTGACGCGG…	TGACTGTGCGTCGTAGCGGCAAGATCTGGGAGCAAACTTACGTTCACGGTGTTCCACAGGAGCCGATGCGTATTGTGGGTGACAGCGACACGACCGGCACCGAGATCCACTTCAAGCCTTCCGCTGAAACCTTCAAGAACATCCACTTCAGCTGGGATATTCTGGCCAAGCGGATTCGTGAGCTTTCCTTCCTGAACTCCGGTGTTGGCATCGTCCTTCGAGACGAGCGCAGCGGCAAGGAAGAGCTGTTCAAGTATGAAGGCGGTTTGCGTGCTTTCGTTGAATACCTGAACACCAACAAGACTGCGGTCAATCAGGTATTCCACTTCAATATTCAGCGCGACGACGGCATTGGTGTCGAGATCGCTTTGCAGTGGAACGACAGCTTCAACGAGAACC…	GGCACGGTTGACCACATTCTCTCCGAGTACACCCGTGTCACGACGGAAGGCGGTCGCCTGTCCGACGTGCTGAGCGGCTACATCGACCCGGATGACGGCATTGCGCCGCCAGCTGAAGTCCCGCCGCCTGTCGACCCGAAAACAGCCAAGGCTGCCGAAGGCGATGACGACGAGGAAGAGAAGGACGAGTCTTCTGACGACGAAGAAGAAGTCGAAAGCGGTCCCGATCCGATCATTGCCCAGCAGCGTTTCGGTGCGGTTTCCGATCAAATGGAAATCACCCGCAAAGCCCTGAAAAAGCACGGCCGTGACAGCAAGCAAGCGATTGCCGAACTGGTTGCACTGGCTGAGCTGTTCATGCCGATCAAACTGGTTCCTAAACAGTTTGAAGGTCTGGTT…	no			>83.1	CACCGGCCGCTTCACATTCGACCCTGGCTTC-ATGTCGACCGCCTC-TTGCGAGTCGAAGATCACCTACATTGATGGTGACAATGGCATTCTGCTGCACCGCGGTTATCCGATCGAGCAACTGGCCGAACAGTCCGATTATCTGGAAA-CCTGCTACCTTCTGCTCAACGGCGAATTGCCGACCAGCGAACAGAAAGCCCAGTTCGTTGCCGTGGTCAAGAACCACACCATGGTTCACGAACAGCTGAAGAGCTTCTTCAACGGCTTCCGCCGCGACGCCCACCCGATGGCTGTCATGTGCGGCGTGGTTGGTGCCCTGTCCGCGTTCTACCACGACTCGCTGGACATCAATAACCCGCAACACCGCGAAATTTCTGCAGTGCGCCTGGTCGCCAAG-A…	GTGATTATCTCGGCTCCCGCCAAAGGCGCGGACGCCACCATCGTATACGGCGTCAACCACGACACCCTGCGCCAGTCGCACCAGATCATCTCCAGCGCCTCCTGCACCACCAACTGCCTGGCACCGGTCGCTCAGGTACTGCATCGCGAGCTGGGCATCGAAAGCGGCCTGATGACCACCATTCACGCCTACACCAATGACCAGAACCTGATCGACGTGTACCACACCGATCCGTACCGCGCCCGTTCGGCCACTCACTCGATGATCCCGAGCAAGACCGGCGCAGCCGAAGCCGTGGGCCTGGTCTTGCCGGAACTGGCGGGTAAACTGACCGGCATGGCGGTGCGCGTACCGGTGATCAACGTTTCGCTGGTGGACCTGACCGTCAATATCAAGCGC…	CTGTTCAAGTACGAAGGTGGTCTGCGCGCTTTTGTTGAGTACCTGAACACCAACAAGACGGCAGTCAAC---CAGGTCTTCCACTTCAACGTCCAGCGCGACGA---TGGTGTGGGTGTCGAGATCGCCCTGCAGTGGAACGACAGCTTCAACGAGAACCTGTTGTGCTTCACCAACAACATTCCGCAGCGTGATGGCGGTACGC--CTTGTTGGTTTCCGTTCTGCACTGACCCGTAACCTGA	TATATCGACCCGGACGACGGCATTGCGCCGCCTGCCG---AAGTACCTCCGCCTGTCGATCCCAAAG------CCGTCAAGGC---CGAAGGCAC-CGATGACGACGAGGAAGAATCGGCAGACGCCAGCGACGACGAAGACGAAG-CGAAAGCGGTCCCGATCCGGTCATCGCCCAGCAGCGCTTCGGTGCGGTTTCCGATCAAATGGAAATCACCCGCAAGGCGCTGAAGAAA---TTCGGTCGCGACGACAAGCACGCCATTGCCGAAATGGTTGCACTTGCCGAACTGTTCATGCCGATCAAACTGGTTC-AAAGCAGTTTGAAGGTCTGGTAGAGCGTGTGCGGGGTGCTCTTGAGCGTCTTCGTGCTCAGGAACGCGCC	no
* Strain origin is only reported for Pseudomonas avellanae strains											>UB246	CACCGGCCGCTTCACATTCGACCCAGGCTTC-ATGTCGACCGCCTC-TTGCGAGTCGAAGATCACCTACATTGATGGTGACAACGGGATCCTGCTGCACCGCGGCTATCCGATCGAACAACTGGCCGAGCAATCGGACTACCTGGAAA-CGTGCTATCTGCTACTGAACGGCGAGCTGCCAACCGCCGAGCAGAAAGCCCAGTTCGTTGTTGTCGTGAAAAACCACACCATGGTTCACGAACAGCTCAAGACCTTTTTCAACGGCTTCCGCCGCGACGCTCACCCGATGGCGGTGATGTGTGGTGTGGTAGGTGCCCTCTCGGCGTTCTATCACGACTCTCTGGACATCAATAATCCACAGCACCGTGAAATCTCGGCCATCCGTCTGGTCGCCAAG-A…	GTGATTATCTCGGCCCCGGCTCAAGGTGCCGACGCGACCATCGTCTATGGCGTTAACCACGACACACTGCGTAAATCGCATCAAATCATTTCCAGCGCATCCTGCACGACCAACTGTCTGGCTCCGGTCGCGCAAGTGCTGCACCGTGAACTGGGCATCGAAAGCGGCCTGATGACCACTATCCACGCTTACACCAACGATCAGAATCTGATCGATGTCTATCACACCGATCCGTACCGCGCGCGTTCGGCCACTCAGTCGATGATCCCGAGCAAGACCGGTGCTGCCGAAGCCGTGGGTCTGGTACTGCCGGAACTGGCGGGCAAACTGACGGGCATGGCCGTTCGCGTTCCGGTGATCAATGTGTCGCTGGTAGACCTGACCGTGCAACTGACGCGG…	CTGTTCAAGTATGAAGGCGGTTTGCGTGCTTTCGTTGAATACCTGAACACCAACAAGACTGCGGTCAAT---CAGGTATTCCACTTCAATATTCAGCGCGACGA---CGGCATTGGTGTCGAGATCGCTTTGCAGTGGAACGACAGCTTCAACGAGAACCTGTTGTGCTTCACCAACAACATCCCACAGCGCGACGGCGGTACTCACCTGGTGGGCTTCCGCTCCGCGCTGACGCGTAACCTCA	TACATCGACCCGGATGACGGCATTGCGCCGCCAGCTG---AAGTCCCGCCGCCTGTCGACCCGAAAA------CAGCCAAGGCTGCCGAAGG----CGATGACGACGAGGAAGAGAAGGACGAGTCTTCTGACGACGAAGAAGAAGTCGAAAGCGGTCCCGATCCGATCATTGCCCAGCAGCGTTTCGGTGCGGTTTCCGATCAAATGGAAATCACCCGCAAAGCCCTGAAAAAG---CACGGCCGTGACAGCAAGCAAGCGATTGCCGAACTGGTTGCACTGGCTGAGCTGTTCATGCCGATCAAACTGGTTCCTAAACAGTTTGAAGGTCTGGTTGAACGCGTTCGTAGCGCACTTGAGCGCCTGCGTGCTCAGGAACGCGCC	no
nd = Not determinded											>PAO1	CACGGGCCACTTCACCTTCGATCCTGGCTTC-ATGTCGACCGCCTC-CTGCGAGTCGAAGATCACCTATATCGACGGCGACAAAGGCGTCCTCCTCCATCGCGGCTACCCCATCGAGCAACTGGCAGAGAAATCCGACTACCTGGAAA-CCTGCTACCTGCTGCTGAACGGCGAGCTGCCCACCGCCGCGCAGAAGGAACAGTTCGTCGGCACCATCAAGAACCACACCATGGTTCACGAGCAGTTGAAGACCTTCTTCAACGGCTTCCGCCGCGACGCCCACCCGATGGCCGTGATGTGCGGCGTGATCGGCGCCCTCTCGGCCTTCTACCACGACTCCCTGGACATCAATAACCCGAAGCATCGCGAAGTCTCCGCGCATCGCCTGATCGCCAAG-A…	GTGCTGATCTCGGCGCCCGGCAAGGATGTCGAAGCCACCGTGGTCTACGGCGTCAACCACGAGGTGCTGCGCGCCTCCCATCGGATCGTCTCGAACGCCTCCTGCACCACCAACTGCCTGGCACCGGTGGCCCAGGTGCTGCATCGCGAGCTGGGCATCGAGCACGGCCTGATGACCACCATCCATGCCTACACCAACGACCAGAACCTCTCCGACGTGTACCACCCGGACCTGTACCGCGCACGTTCGGCGACCCAGTCGATGATCCCCACCAAGACCGGCGCCGCCGAGGCGGTCGGCCTGGTCCTGCCGGAACTCGCCGGCAAGCTTACCGGGCTGGCGGTGCGGGTGCCGGTGATCAACGTGTCGCTGGTCGATCTCACCGTGCAGGTGGCCCGG…	CTGTTCAAGTACGAAGGCGGTCTGAAGGCCTTCGTCGAGTACCTGAACACCAACAAGACCGCGGTGAAC---GAGGTATTCCACTTCAACGTCCAGCGTGAAGAGGACGGCGTGGGTGTGGAAGTCGCCTTGCAGTGGAACGACAGCTTCAACGAGAACCTGCTCTGCTTCACCAACAACATCCCGCAGCGTGACGGCGGCACCCACCTGGCCGGTTTCCGTTCGGCGCTGACGCGTAACCTGA	TATATCGATCCCGATGACGGCA--GC-CTGCCCGCCG---AAGAGGTGGAGCCGGTCAACCTGAAGGACGATTCCGCCGACTC----GAAAGAGAAGGACGACGAGGAAGAAGAAAGCGACGACAGCAGCGACAGCGACGACGAAGGCGACGGCGGTCCGGATCCGGAAGAAGCCCGCCTGCGTTTCACCGCGGTCTCCGAGCAGCTCGACAAGGCCAAGAAGGCCCTGAAGAAG---CACGGTCGCGGCAGCAAGCAGGCCACCGCCGAACTCACCGGCCTGGCCGAGCTGTTCATGCCGATCAAGCTGGTGCCCAAGCAGTTCGACGCCCTGGTCGCCCGCGTGCGCTCCGCCCTGGAAGGCGTGCGCGCCCAGGAACGCGCC	no
