# Supplementary material for: Extensive Field Survey, Laboratory and Greenhouse Studies Reveal Complex Nature of Pseudomonas syringae-Associated Hazelnut Decline in Central Italy
Source: PLoS One. 2016 Feb 3;11(2):e0147584. doi: 10.1371/journal.pone.0147584 (PMC4739619; doi:10.1371/journal.pone.0147584)
Supplement: S4 Table — (XLSX) [file pone.0147584.s005.xlsx]

## Sheet: Feuil2
Table S4. Number of total Pseudomonas avellanae isolates obtained from the study sites over the three years
Municipality	Site	Didease Incidence (%)	Type of samples1	Number of twigs sampled (2010+2011+2012)	Number of Pav positive samples (2010+2011+2012)	% of Pav isolation (2010+2011+2012)2	No. of Pav isolates selected for		Avergae % of Pav isolation from		Average disease incidence per municipality
							Phenotypic characterization	MLST	Symtomatic tissues	Asymptomatic tissues
Sutri	1	0.33	Symptomatic	22	7	31.8182	3	PaVT2	22.4888	4.44444	0.66
			Asymptomatic	15	1	6.66667
	2	0.99	Symptomatic	27	4	14.8148	3
			Asymptomatic	15	1	6.66667
	3	0.66	Symptomatic	24	5	20.8333	3
			Asymptomatic	15	0	0
Ronciglione	1	0.66	Symptomatic	43	34	79.0698	4	PaVT5	48.5981	5	10.245
			Asymptomatic	24	0	0
	2	0.33	Symptomatic	28	7	25	3
			Asymptomatic	15	2	13.3333		PaVT6
	3	0.66	Symptomatic	31	6	19.3548	3
			Asymptomatic	15	0	0
	4	39.33	Symptomatic	31	22	70.9677	3
			Asymptomatic	15	1	6.66667
Vetralla	1	7.33	Symptomatic	23	16	69.5652	3		74.9787	3.33333	10.495
			Asymptomatic	15	1	6.66667		PaVT8
	2	13.66	Symptomatic	51	41	80.3922	4
			Asymptomatic	24	0	0
Capranica	1	10.33	Symptomatic	37	31	83.7838	4		81.4192	3.88889	39.2717
			Asymptomatic	15	1	6.66667
	2	23.66	Symptomatic	56	47	83.9286	4
			Asymptomatic	24	0	0
	3	45.99	Symptomatic	65	52	80	4	PaVT10
			Asymptomatic	30	5	16.6667
	4	42.33	Symptomatic	65	51	78.4615	4
			Asymptomatic	30	0	0
	5	91.33	Symptomatic	90	77	85.5556	4
			Asymptomatic	36	0	0
	6	21.99	Symptomatic	56	43	76.7857	4
			Asymptomatic	24	0	0
Nepi	1	0.33	Symptomatic	23	3	13.0435	3	PaVT17	19.682	0	0.33
			Asymptomatic	15	0	0
	2	0.33	Symptomatic	27	7	25.9259	3
			Asymptomatic	15	0	0
	3	0.33	Symptomatic	22	5	22.7273	3
			Asymptomatic	15	0	0
	4	0.33	Symptomatic	22	3	13.6364	3
			Asymptomatic	15	0	0
	5	0.33	Symptomatic	26	6	23.0769	3
			Asymptomatic	15	0	0
Vignanello	1	0.66	Symptomatic	32	5	15.625	3	PaVT18	15.625	6.66667	0.66
			Asymptomatic	15	1	6.66667
Soriano	1	0.66	Symptomatic	21	13	61.9048	3	PaVT24	61.9048	26.6667	0.66
			Asymptomatic	15	4	26.6667
Caprarola	1	23.33	Symptomatic	32	19	59.375	3
			Asymptomatic	15	3	20		PaVT25	35.7481	10	11.995
	2	0.66	Symptomatic	33	4	12.1212	3
			Asymptomatic	15	0	0
Bassano Romano	1	0.33	Symptomatic	34	7	20.5882	4	PaVT27	20.5882	0	0.33
			Asymptomatic	24	0	0
Corchiano	1	0.33	Symptomatic	21	4	19.0476	3	PaVT29	6.34921	0	0.33
			Asymptomatic	15	0	0
	2	0.33	Symptomatic	33	0	0	0
			Asymptomatic	15	0	0
	3	0.33	Symptomatic	21	0	0	0
			Asymptomatic	15	0	0
Fabrica di Roma	1	0.33	Symptomatic	36	0	0	0		0	0	0.33
			Asymptomatic	15	0	0
				1563			87
1Asymptomatic twigs were sampled from plants affected by hazelnut decline
2Pseudomonas avellanae strains were isolated both from symptomatic and asymptomatic plant tissues.
