# Supplementary material for: Extensive Field Survey, Laboratory and Greenhouse Studies Reveal Complex Nature of Pseudomonas syringae-Associated Hazelnut Decline in Central Italy
Source: PLoS One. 2016 Feb 3;11(2):e0147584. doi: 10.1371/journal.pone.0147584 (PMC4739619; doi:10.1371/journal.pone.0147584)
Supplement: S5 Table — (XLSX) [file pone.0147584.s006.xlsx]

## Sheet: Feuil1
Table S5. Results of the phenotypic tests
Tests	Strains isolated in this studya	NCPPB 3487 (Pav BPIC 631)	NCPPB 3489
Fluorescent pigment productions on:
KB	-	+b	+b
CSGA	-	+b	+b
PGS agar	-	+b	+b
LOPAT
Levan	+	+	+
Oxidase	-	-	-
Potato rot	-	-	-
Arginine hydrolysis	-	-	-
Tobacco hypersensitive	+	+	+
GATTa
Gelatin liquefaction	-	-	-
Aesculin hydrolysis	-	-	-
Tyrosinase	-	-	-
Tartrate utilization	-	-	-
Use of different carbon sources
Glycerol	+	+	+
D-mannitol	+	+	+
D-sorbitol	-	-	-
Glucose	+	+	+
Fructose	+	+	+
Maltose	-	-	-
Other tests:
Growth on L-Arginin	-	-	-
Growth on L-Asparagin	-	-	-
Indole production	-	-	-
Lecithinase production	-	-	-
Urease production	-	-	-
H2S production from peptone	-	-	-
Arbutin hydrolysis	-	-	-
Starch hydrolysis	-	-	-
2% salt tolerance	+	+	+
5% salt tolerance	-	-	-
Ice nuclean activity	-	-	-
+: positive reaction. -: negative reaction
Strains NCPPB 3487 & NCPPB 3489 are the reference strains of Pseudomonas syringae pv. avellane
aThree isolates per study siter (total 87) were used for the biochemical tests
bBoth of the reference strains from Greece excreted the fluorescence after 24 hours of incubation on PGS agar and after 72 hours of incubation on KB and CSGA media
